# Supplementary material for: Decision-making in livestock biosecurity practices amidst environmental and social uncertainty: Evidence from an experimental game
Source: PLoS One. 2019 Apr 17;14(4):e0214500. doi: 10.1371/journal.pone.0214500 (PMC6469775; doi:10.1371/journal.pone.0214500)
Supplement: S1 File — (R) [file pone.0214500.s001.R]

# Scott Merrill
# Biosecurity game based on October 14, 2015 ODD+D
# October 14, 2015
# Reworked for Feb 2016 game play
 
rm(list=ls(all=T))

player.name=999 # Alter this value to unique identifier before giving computer to participant
play.date = paste(substr(date(), 5, 7),substr(date(), 9, 10),sep="")
session.number=1


par(mfrow=c(1,1))
par(bg=rgb(1,1,0,.2))


# Game parameterized at Contagion 25 which provides 
#       ~ 77% infection with low biosecurity set (no participant biosecurity adopted) 
#       and 15% infection rate with high biosecurity rate (highest biosecurity path adopted)  


##############
# Functions
##############

#take one farm, create vector of distances to all other farms
# Nope. These all need to be matricies not vectors!!!!

#or a 50*50 matrix of distances
#prob = contagion / distance * infected
#new.vector==prob<runif(min=0,max=1,n=50)

#######


##Start screen function
start.screen<-function(session.number=1) {
        plot(0,xlim=c(1,100),ylim=c(1,100),cex=.1,col=0,xaxt="n",yaxt="n",xlab=NA,ylab=NA)
          text(50,85,"Welcome!",col="turquoise2",cex=2.2)
          text(50,65,"This game examines the economic realities of managing a hog production facility.",cex=1.2)
          text(50,57,"Meeting production targets requires that you keep the proportion of animals",cex=1.2)
          text(50,49,"that get sick and die to a minimum.",cex=1.2)
          rect(70,2,98,15)
          text(83,9,"Next",cex=1.5)
          decision=locator(n=1)  

        plot(0,xlim=c(1,100),ylim=c(1,100),cex=.1,col=0,xaxt="n",yaxt="n",xlab=NA,ylab=NA)
          text(50,85,"The threat of disease",col="Black",cex=2.2)
          text(50,73,"As you play the different scenarios, you will",cex=1.2)
          text(50,65,"have varying amounts of information about disease and",cex=1.2)
          text(50,57,"disease protection protocols in place at neighboring facilities.",cex=1.2)
          text(50,46,"Disease can spread to you from any neighbor but the farther away an infected",cex=1.2)
          text(50,38,"facility is, the less chance it will cause your animals to become sick.",cex=1.2)
          text(50,30,"",cex=1.2)
          rect(70,2,98,15)
          text(83,9,"Next",cex=1.5)
          decision=locator(n=1)  

        plot(0,xlim=c(1,100),ylim=c(1,100),cex=.1,col=0,xaxt="n",yaxt="n",xlab=NA,ylab=NA)
          text(50,85,"Game Play",col="Black",cex=2.2)
          text(50,73,"As you play the game, you will be presented with management options.",cex=1.2)
          text(50,65,"Each management option selected will have an associated cost and",cex=1.2)
          text(50,57,"will increase your level of animal health protection (Protection Level). As your Protection Level increases,",cex=1.2)
          text(50,49,"the likelihood that your animals will become sick decreases.",cex=1.2)
          text(50,41,"However, using every available health protection measure will not completely",cex=1.4)
          text(50,33,"prevent the spread of the disease, meaning that your animals can still get sick.",cex=1.4)
          rect(70,2,98,15)
          text(83,9,"Next",cex=1.5)
          decision=locator(n=1)  

        plot(0,xlim=c(1,100),ylim=c(1,100),cex=.1,col=0,xaxt="n",yaxt="n",xlab=NA,ylab=NA)
          text(50,85,"Production logistics",col="Black",cex=2.2)
          text(50,73,"It costs $125 to raise a hog.",cex=1.2)
          text(50,65,"You can expect to sell a healthy hog for $139, for an expected profit of $14 per hog.",cex=1.2)
          text(50,57,"If animals on your facility get sick, you will be forced to cull most of the hogs.",cex=1.2)
          text(50,49,"If you lose or cull any hogs during production you will still have to pay for",cex=1.2)
          text(50,41,"the cost of raising them ($125 per hog).",cex=1.2)
          rect(70,2,98,15)
          text(83,9,"Next",cex=1.5)
          decision=locator(n=1)  

        plot(0,xlim=c(1,100),ylim=c(1,100),cex=.1,col=0,xaxt="n",yaxt="n",xlab=NA,ylab=NA)
          text(50,85,"Goals",col="Black",cex=2.2)
          text(50,73,"We are using this game to understand decision making when",cex=1.2)
          text(50,65,"there is uncertainty about whether animals in your facility will acquire a disease.",cex=1.2)
          text(50,57,"You will walk out of the room with real US dollars, cash in hand!",cex=1.2)
          text(50,49,"The amount that you make depends on how well you play the game.",cex=1.2)
          text(50,41,"Decide wisely!",cex=1.2)
          text(50,29,"$$$$",cex=2.5)
          rect(70,2,98,15)
          text(83,9,"Next",cex=1.5)
          decision=locator(n=1)  
}

tactics.screen<-function(session.number=1) { # scenario = 4
        
        par(mfrow=c(1,1))
        if (scenario==1 | scenario%%3==0) { 
                plot(0,xlim=c(1,100),ylim=c(1,100),cex=.1,col=0,xaxt="n",yaxt="n",xlab=NA,ylab=NA)
                  text(5,92,"Management practices to promote healthy livestock",col="darkgreen",pos=4,cex=2)
                  text(5,82,"Many management options are available to reduce the likelihood",cex=1.2, pos=4)
                  text(5,75,"that your animals will acquire a disease. Recommended practices include:",cex=1.2, pos=4)
                  text(10,67,"1) Developing a Disease Management Protocol",cex=1.2, pos=4)
                  text(10,60,"2) Implementing a Pest Management System",cex=1.2, pos=4)
                  text(10,53,"3) Cleaning and disinfecting trucks after transporting hogs",cex=1.2, pos=4)
                  text(10,46,"4) Confirming that all feed is clean and disease-free",cex=1.2, pos=4)
                  text(10,39,"5) Reduce contact between hogs or number of hogs per pen",cex=1.2, pos=4)
                  text(10,32,"6) Require workers to shower going in and out of the facility",cex=1.2, pos=4)
                  text(5,24,"For simplicity in this game, these are offered and packaged into three protocol packages labeled:",cex=1.2, pos=4)
                  text(10,17,"1) Disease Management Protocol",cex = 1.2, pos=4)
                  text(10,10,"2) Cleaning and Disinfecting Protocols",cex = 1.2, pos=4)
                  text(10,3,"3) Shower-in, Shower-out Protocols",cex = 1.2, pos=4)

                  rect(70,0,98,13)
                  text(83,7,"Next",cex=1.5)
                  decision=locator(n=1)  
        }
        if (scenario==1 | scenario%%3==1) {
                plot(0,xlim=c(1,100),ylim=c(1,100),cex=.1,col=0,xaxt="n",yaxt="n",xlab=NA,ylab=NA)
                  text(50,85,"Management practices to promote healthy livestock",col="darkgreen",cex=2)
                  text(50,70,"Implementing each set of animal health protection protocols will cost you money but",cex=1.2)
                  text(50,62,"will reduce the likelihood that your animals will get sick.",cex=1.2)
                  text(50,54,"Adoption of protocols takes time, meaning that you can only select one per month, starting",cex=1.2)
                  text(50,46,"with creating a Disease Management Protocol, then continuing in a set adoption order.",cex=1.2)  
                  rect(70,2,98,15)
                  text(83,9,"Next",cex=1.5)
                  decision=locator(n=1)  
        }

        if (scenario==1 | scenario%%3==2) {
                plot(0,xlim=c(1,100),ylim=c(1,100),cex=.1,col=0,xaxt="n",yaxt="n",xlab=NA,ylab=NA)
                  text(50,85,"Disease occurrence",col="darkred",cex=2)
                  text(50,70,"Most of the time, the region's production system will start with an infected facility",cex=1.2)
                  text(50,62,"somewhere within the system.",cex=1.2)
                  text(50,54,"Additionally, there is a small chance that facilities can be infected from",cex=1.2)
                  text(50,46,"a source outside of the 50 facilities in your region's",cex=1.2)  
                  text(50,38,"production system sometime during the year.",cex=1.2)  
                  rect(70,2,98,15)
                  text(83,9,"Next",cex=1.5)
                  decision=locator(n=1)  
        }
}

call.new.price.function= function(scenario) {
        par(bg=rgb(1,.9,.8))
        plot(0,xlim=c(1,100),ylim=c(1,100),cex=.1,col=0,xaxt="n",yaxt="n",xlab=NA,ylab=NA)
          text(50,85,"Take a quick break for the program to process.",col="Black",cex=1.5)
          text(50,70,"Remember that the experimental dollars you earn will",cex=1.3) 
          text(50,60,"translate to $US cash in hand as you leave.",cex=1.3)
          Sys.sleep(15)
        
}


TwoD.surfaceplot = function(month) { #resource.surf=resistance.surf # month = 1
        plot(0,0,cex=1,col=0,xlim=c(0,grid.size),ylim=c(0,grid.size),xaxt="n",yaxt="n",bty="n")
        
        # Displays Disease
        points(farm.agents[,1,1]+1.5,farm.agents[,2,1],col=rgb(0,0,0,.1),cex=2.5,lwd=5,pch=16)
        points(farm.agents[,1,month]+1.5,farm.agents[,2,month],col=ifelse(farm.agents[,5,month],farm.agents[,3,month]+1,rgb(0,0,0,.1)),cex=2.5,lwd=5,pch=16)
        
        # Displays biosecurity color 
        bio.color=c("Sienna4","Tan3","Yellow Green","Forest Green") # numeric(farms)
        
        points(farm.agents[,1,month]-1.5,farm.agents[,2,month],col=ifelse(farm.agents[,6,month],bio.color[farm.agents[,4,month]+1],rgb(0,0,0,.1)),cex=2.5,pch=15)
        # Displays your farm
        points(farm.agents[1,1,1],farm.agents[1,2,1],col="Blue",cex=5,pch=23,lwd=4,bg="transparent")
        
        month.names=c("January","February","March","April","May","June","July","August","September","October","November","December")
        title(main=paste(month.names[month+1]), font.main=4, cex.main=2,line=-.5,adj=0)
        mtext("Infection risk depends on the distance to an infected facility",line = -.5)

        ######
        # Legend for main plot
        ######
        #plot(0,0,col=0,xlim=c(0,10),ylim=c(0,10)
        rect(0,-7,grid.size/2,14,col=rgb(0,1,0,.1),lwd=2)
        rect(grid.size/2,-7,grid.size-20,14,col=rgb(0,1,0,.1),lwd=2)
        rect(grid.size-20,-7,grid.size+6,14,col=rgb(0,1,0,.1),lwd=2)

        text(grid.size/4,11,"Legend: Protection Level",cex=1.25)
        text(grid.size*3/4-10,11,"Legend: Disease on site",cex=1.25)
        text(grid.size-7,11,"Your Facility",cex=1.25)

        legend1.text=c("None","Low","Medium","High","Unknown")
        for (pt.location in 1:5) {
                points(pt.location*grid.size/12,3,pch=15,cex=2.5,col=ifelse(pt.location==5,rgb(0,0,0,.1),bio.color[pt.location]))
                text(pt.location*grid.size/12,-3,legend1.text[pt.location])
        }
        square.col=c(1,2,rgb(0,0,0,.1))
        legend2.text=c("None","Present","Unknown")

        for (pt.location in 1:3) {
                points(pt.location*grid.size/8+grid.size/2-10,3,pch=16,cex=2.5,lwd=4,col=square.col[pt.location])
                text(pt.location*grid.size/8+grid.size/2-10,-3,legend2.text[pt.location])
        }

        points(grid.size-7,2,pch=23,cex=2.5,lwd=4,col="Blue")
}
#TwoD.surfaceplot(3)


call.action.plot = function(action.matrix) {
        action.text=c("Disease Management Protocol","Cleaning and Disinfecting Protocols",
                                "Mandate Shower-in, Shower-out Protocol")
        plot(0,0,col=0,xlim=c(1,100),ylim= c(1,100),xaxt="n",yaxt="n",xlab=NA,ylab=NA)
        mtext("Possible actions",line=-2,cex=1.2)
        for (z1 in 1:3) {
                z=4-z1
                rect(0,z*25,100,(z+1)*25-5,col=rgb(0,1,z/7,.5))
                text(2,z*25+15,action.text[z1],adj = c(0,0))
                text(2,z*25+5,paste("Cost: $",action.matrix[4,z1]*scenario.set[scenario,5]),,adj = c(0,0))
                points(90,z*25+5,pch=22,bg="white",col=1,cex=6)
                points(90,z*25+5,pch=4,col=action.matrix[1,z1],cex=4)
        }
        if (action.matrix[1,2]==0) { 
                rect(0,25,100,45,col=rgb(.9,.9,.9,.5))
                text(2,35,"Unavailable",cex=2,adj = c(0,0))
        }
        if (action.matrix[1,1]==0) { 
                rect(0,50,100,70,col=rgb(.9,.9,.9,.5))
                text(2,60,"Unavailable",cex=2,adj = c(0,0))
        }

        rect(0,0,100,20,col="lightblue")
        text(50,10,"No Action",cex=1.5)
}

call.information.plot = function (month,action.matrix) { # biosecurity.level = 1
        plot(0,0,col=0,xlim=c(1,100),ylim= c(1,100),xaxt="n",yaxt="n",xlab=NA,ylab=NA)
        if (scenario<3)  text(50,90,paste("Practice Round",scenario),cex=1.5)
        if (scenario>2)  text(50,90,paste("Scenario",scenario-2),cex=1.5)
        if (farm.agents[1,3,month]==0) { 
                infected.text="healthy"
                infected.col=1
        }
        if (farm.agents[1,3,month]==1) {
                infected.text="infected"
                infected.col=2
        }
        biosecurity.costs=sum(action.matrix[1,]*action.matrix[4,]*scenario.set[scenario,5]) #action.matrix[1,1]=1

        text(50,70,paste("Currently animals at your facility are",infected.text),col=infected.col,cex=1.2)
        text(50,40,paste("Your animal health Protection Level from 0 (none) to 3 (high) is:",sum(action.matrix[1,])),cex=1.2)
        text(50,55,paste("You have paid $",biosecurity.costs," dollars to improve animal health protection",sep=""),cex=1.2)
        
}


scenario.end.screen = function (month,action.matrix) { # month = 12
        par(mfrow=c(1,1))
        plot(0,0,col=0,xlim=c(1,100),ylim= c(1,100),xaxt="n",yaxt="n",xlab=NA,ylab=NA)
        if (scenario>2)         text(50,93,paste("End of Scenario:",scenario-2),cex=2.2)
        if (scenario<3)   text(50,93,paste("End of Practice Round:",scenario),cex=2.2)
        if (farm.agents[1,3,month]==0) {
                infected.text="healthy"
                infected.col=1
        }
        if (farm.agents[1,3,month]==1) {
                infected.text="infected"
                infected.col=2
        }
        
        biosecurity.costs=sum(action.matrix[1,]*action.matrix[4,]*scenario.set[scenario,5]) #action.matrix[1,1]=1
        #profit.per.pig
        culled=0
        if (farm.agents[1,3,month]==1) {
                culled=round(rbeta(shape1=10,shape2=3,n=1)*hogs)
        }
        text(50,70,paste("At the end of the scenario, animals on your facility were",infected.text),col=infected.col)
        text(50,62,paste("You were forced to cull: ",culled," hogs"))
        text(50,54,paste("Your animal health Protection Level from 0 (none) to 3 (high) was:",sum(action.matrix[1,])))
        text(50,46,paste("You paid $",biosecurity.costs," dollars to improve animal health protection",sep=""))
        experimental.dollars.this.round=hogs*(1-culled/hogs)*expected.profit*scenario.set[scenario,5]-hogs*expected.costs*scenario.set[scenario,5]-biosecurity.costs
        if (experimental.dollars.this.round<0) {        
                        
                text(50,38,paste("Government indemnity will cover ",indemnity,"% of your losses",sep=""))
                text(50,30,paste("Your portion of the losses is: $",experimental.dollars.this.round*(1-indemnity/100),sep=""))
                if (scenario<3) text(50,22,paste("This was a practice round. Experimental dollars will not carry over to the next round"))
                if (scenario>2) text(50,22,paste("You have made $",MoneyInTheBank+experimental.dollars.this.round*(1-indemnity/100)," dollars so far",sep=""))
        } else { 
                if (scenario<3) text(50,22,paste("This was a practice round. Experimental dollars will not carry over to the next round"))
                if (scenario>2) text(50,22,paste("You have made $",MoneyInTheBank+experimental.dollars.this.round," dollars so far",sep="")) 
        }
        text(50,80,paste("You made $",experimental.dollars.this.round," experimental dollars!",sep=""), cex=1.5)
        rect(70,2,98,15)
          text(83,9,"Next",cex=1.5)
          decision=locator(n=1)
        return(culled)
}

main.screen=function(action.matrix,month=1) {
        biosecurity.level=1+sum(action.matrix[1,])
        par(mfrow=c(1,1))
        par( oma = c(5,4,0,0) + 0.1,
          mar = c(0,0,1,1) + 0.1)
        layout(matrix(c(1,2,3,2), 2, 2, byrow = TRUE), 
                widths=c(3,1,3,1), heights=c(1,3))
        call.information.plot(month,action.matrix)
        call.action.plot(action.matrix)

        TwoD.surfaceplot(month)

        action.matrix=call.action.function(action.matrix)
        return(action.matrix)
}


call.action.function = function(action.matrix) {
        # This function works with the main screen and takes a locator click to decide an action
        repeat {
                loc1=locator(n=1)
                loc1$x=loc1$x-grid.size
                
                # change to true below to short circut decisions to no action
                if (FALSE) loc1=data.frame(x=25,y=.15)
        		
            
                print(paste("loc1",loc1))
                if (loc1$x>20) {
                        if (loc1$y<.25*225) {
                                # No action. No change to action matrix
                                return(action.matrix)

                        }
                        if (loc1$y > .75*225 & action.matrix[1,1]==0) {
                                action.matrix[1,1]=1
                                action.matrix[2,1]=time.steps
                                return(action.matrix)
                        }
                        if (loc1$y>.50*225 & loc1$y<.75*225 & action.matrix[1,2]==0 & action.matrix[1,1]==1) {
                                action.matrix[1,2]=1
                                action.matrix[2,2]=time.steps
                                return(action.matrix)
                        }
                        if (loc1$y>.25*225 & loc1$y<.50*225 & action.matrix[1,3]==0& action.matrix[1,1]==1& action.matrix[1,2]==1) {
                                action.matrix[1,3]=1
                                action.matrix[2,3]=time.steps
                                return(action.matrix)
                        }                       
                }
        }
}               


infection.column2.matrix=function(infection.vec) {
        infection.matrix=matrix(nrow=farms,ncol=farms,data=NA)
        infection.matrix[]=infection.vec
        infection.matrix=t(infection.matrix)
        infection.matrix
        return(infection.matrix)
}
#infection.vector=c(0,0,0,0,0,1,1,0,1,1)# change to a column in farm.agents
#infection.column2.matrix(infection.vector)

biosecurity.column.2.matrix=function(biosecurity.vect) {
        biosecurity.matrix=matrix(nrow=farms,ncol=farms,data=NA)
        biosecurity.matrix[]=biosecurity.vect^power.level
        biosecurity.matrix=t(biosecurity.matrix)
        biosecurity.matrix
        return(biosecurity.matrix)
}
#biosecurity.vector=seq(1:10) # change to a column in farm.agents
#biosecurity.column.2.matrix(biosecurity.vector)

dist.x=function(x.coord) {
        x.mat1=matrix(nrow=farms,ncol=farms,data=x.coord)
        x.mat2=t(x.mat1)
        dist.mat.x=(x.mat1-x.mat2)^2
        return(dist.mat.x)
}
#x.distance.matrix=dist.x(farm.coords[,1])

dist.y=function(y.coord) {
        y.mat1=matrix(nrow=farms,ncol=farms,data=y.coord)
        y.mat2=t(y.mat1)
        dist.mat.y=(y.mat1-y.mat2)^2
        return(dist.mat.y)
}
#y.distance.matrix=dist.y(farm.coords[,2])

dist.tot=function(dist.x.matrix,dist.y.matrix) {
        dist.total.matrix=sqrt(dist.x.matrix+dist.y.matrix)
        return(dist.total.matrix)
}

# Full function calls three subfunctions above and returns from x and y coordinates a distance matrix
distances.full.function = function(farm.agents.x,farm.agents.y) {
        dist.x.matrix=dist.x(farm.agents.x)
        dist.y.matrix=dist.x(farm.agents.y)
        dist.tot.matrix=dist.tot(dist.x.matrix,dist.y.matrix)
        return(dist.tot.matrix)
}

#distances=dist.tot(x.distance.matrix,y.distance.matrix)
#test.x.dist=(farm.coords[1,1]-farm.coords[2,1])^2
#test.y.dist=(farm.coords[1,2]-farm.coords[2,2])^2
#test.tot.dist=sqrt(test.x.dist+test.y.dist)
#test.tot.dist==distances[1,2]

# Probability matrix contains probabilities that one site will infect another
create.prob.matrix.function = function(distance.matrix,infection.mat,biosecurity.vector) { # infection.mat=infection.matrix;prob.matrix=prob.mat ; biosecurity.vector=farm.agents[,4,1]

        # create infection matrix 
        prob.matrix=(contagion/(distance.matrix+.001)^2)*infection.mat
        biosecurity.agmt=(1-(biosecurity.vector^power.level)/(3^power.level)*max.biosecurity.level)
        #biosecurity.matrix=biosecurity.column.2.matrix(biosecurity.vector) # biosecurity.vector=farm.agents[,4]
        #prob.matrix=(1-biosecurity.matrix/(3^power.level)*max.biosecurity.level)*prob.matrix
        prob.matrix=biosecurity.agmt*prob.matrix
        z = matrix(nrow=farms,ncol=2)
        #Setting diagonal to 0. That is, not allowing self infection. 
        z[,1]=seq(1:farms)
        z[,2]=seq(1:farms)
        prob.matrix[z]=0
        
        return(prob.matrix)
}
#prob.mat=create.prob.matrix.function(distance.mat,infection.matrix)

new.infection.function = function(prob.matrix) { # prob.matrix=prob.mat 
        # Need to think about how biosecurity affects disease transmition likelihood
        random.mat=matrix(nrow=farms,ncol=farms,data=runif(min=0,max=1,n=farms^2))

        result.mat=ifelse(random.mat<prob.matrix,1,0)
        #sum(result.mat)

        result.vec=ifelse(rowSums(result.mat)>0,1,0)
        return(result.vec)
}

### Farm network
farm.network.function = function (network.scenario) { # to fill column 5 of farm.agents
        #set.seed(scenario.set[scenario,6])
        farm.network.vec=numeric(farms)
        if (network.scenario==1) {
                farm.network.vec[1]=1
                return(farm.network.vec)
        }
        if (network.scenario==2) {
                farm.network.vec[sample(2:50,size=partial.network.size)]=1
                farm.network.vec[1]=1
                return(farm.network.vec)
        }
        if (network.scenario==3) {
                farm.network.vec[]=1
                return(farm.network.vec)
        }
}
#new.infection.function(prob.mat,biosecurity.vector)

update.function= function(new.infections,farm.agents,time.steps) {
        farm.agents[,3,time.steps+1]=(new.infections+farm.agents[,3,time.steps])>0
        farm.agents[,4,time.steps+1]=farm.agents[,4,time.steps]
        return(farm.agents)
        # head(farm.agents[,,time.steps-2])
}

decision.path= function(biolevel) {
        
        return(new.biolevel)
}


payment.screen = function(final.data.matrix,RA=0,finished=FALSE) { # final.data.matrix=data.set
        #current.max=432334/conversion.rate
        #291102/conversion.rate
        #current.max
          conversion.rate=12000
          net.worth=sum(final.data.matrix[scenario,32])
          plot(0,xlim=c(1,100),ylim=c(1,100),cex=.1,col=0,xaxt="n",yaxt="n",xlab=NA,ylab=NA)
                text(50,85,"Congratulations!",col="Red",cex=2.2)
                
                 text(50,65,paste("Your net worth is: $",net.worth,sep=""),cex=1.2)
                us.dollars=round(net.worth/conversion.rate)
                text(50,57,"The conversion rate from experimental dollars to US cash is",cex=1.2)
                text(50,49,paste("$",conversion.rate," experimental dollars to 1 $US dollar",sep=""),cex=1.2)
                text(50,41,paste("Earnings are rounded to the nearest dollar, so you earned approximately $",us.dollars,".",sep=""),cex=1.2, col="DarkGreen")
                rect(70,2,98,15)
                if (finished==TRUE) {
				text(83,9,"Finished!",cex=1.7,col=2)
				text(50,33,paste("You also earned $",RA," in survey cash",sep=""),cex=1.2)
				text(50,20,paste("Your made a total of $",us.dollars=round(net.worth/conversion.rate+RA)," today.",sep=""),cex=1.5,col="DarkGreen")
		    }
                if (finished==FALSE) {
                        text(83,9,"Next",cex=1.5)
                        text(50,75,"You are almost done!",col="Black",cex=1.5)
                }
                decision=locator(n=1) 
        return(us.dollars)
}
# str(data.set)

### Setting up the action matrix
action.matrix.init=function() {
        action.matrix=matrix(nrow=4,ncol=5,data=0) # bollean in row 1 for installation or not, and holds month of action for each action.type in row 2  
        rownames(action.matrix)=c("Installed","Install.month","Effect.size","Cost")
        colnames(action.matrix)=c("Protocol","Clean Disinfect","Shower in/out","Unused","Unused")
        action.matrix[3,]=c(1,1,2,2,3) # effect sums to 9 plus a starting value of 1 = biosecurity level ranging from 1-10
        action.matrix[4,]=c(10000,10000,10000,9500,14000)
        return(action.matrix)
}

### This needs to be updated
# file.choose()
write.scenario.data=function (data.set) {
        write.csv(data.set,paste("X:\\Biosecurity games and data\\DataFiles\\Comp",player.name,play.date,
                                "session",session.number,"ProbActualSummary.csv",sep=""))
        
}

## New actual probability of getting hit with a new infection based on prob.mat
actualProbability = function(prob.mat) {
	probNotInfectedMatrix=1-prob.mat[]
	actualProbVector=apply(probNotInfectedMatrix, 1, prod)
	return(1-actualProbVector[1])
}

probabilityInfectionVisibility = function(prob.matrix,InfectionVisibilityVector) { # InfectionVisibilityVector=farm.agents[,6,1];prob.matrix=prob.mat
	# calculates an index based on the probability of being hit from biosecurity visiblility and distance
	# returns prob from all visible and prob from not visible as a vector
	probBioVis=numeric(2)
	probBioVis[]=1
	probNotInfectedMatrix=1-prob.matrix[]

      for (count in 2:length(InfectionVisibilityVector)) {
		if (InfectionVisibilityVector[count]==1) {
			probBioVis[1]=probBioVis[1]*probNotInfectedMatrix[1,count]
        	} 
		if (InfectionVisibilityVector[count]==0) {
			probBioVis[2]=probBioVis[2]*probNotInfectedMatrix[1,count]
        	}
	}
	probBioVis=1-probBioVis[]
	return(probBioVis)
}

meanBiosecurityVisibility= function(biosVisible,biosLevel) {
	#returns a mean value of the biosecurity visible to the player
	meanVector=numeric(15)
	vecLoc=0
	for (count in 2:50) {
		if (biosVisible[count]>0) {
			vecLoc=vecLoc+1
			meanVector[vecLoc]=biosVisible[count]*biosLevel[count]
		}
	}
	return(mean(meanVector))
}
	


###############
# End functions
###############

###############
# Global parameters
###############
set.seed(6)
contagion = 25
farms=50
initial.infections=1
month.steps=11
max.biosecurity.level=.9
initial.infection.risk=.8
subsequent.infection.risk=.1
grid.size=170
power.level =2
partial.network.size=15
hogs=2500
expected.profit=139 # gross per hog
expected.costs=125 # gross per hog
MoneyInTheBank=0
indemnity=85


####################################################################################################################################
# Main program
###############

low.biosecurity.set=sample(c(0,1,2,3),size=farms,prob=c(.6,.33,.05,.02),replace=T)
high.biosecurity.set=sample(c(0,1,2,3),size=farms,prob=c(.02,.05,.33,.6),replace=T)


data.set=NULL

scenario.set=matrix(nrow=20,ncol=6,data=0)
colnames(scenario.set)=c("order","low.set","DiseaseVis","BiosecurityVis","ExpectedProfit","RandomSeed")
scenario.set[1:2,1]=c(1,2) # practices rounds to start
scenario.set[3:20,1]=sample(3:20,size=18)
scenario.set[,2]=seq(0,1) # half of the sets have agents with relatively high biosecurity, half with relatively low
scenario.set[,3]=c(3,3,1,1,2,2,3,3,1,1,1,1,2,2,3,3,2,2,3,3)
scenario.set[,4]=c(3,2,1,1,1,1,1,1,2,2,3,3,2,2,2,2,3,3,3,3)

scenario.set=scenario.set[order(scenario.set[,1]),] # random sequence reordered (but with full information practice rounds first and second)
scenario.set[,5]=1 #c(1,1,1,1,1,1,1,1,1.5,1.5,1.5,1.5,1.5,1.5,2.5,2.5,2.5,2.5,2.5,2.5)

# change to apply paths to function
seed.set1=c(3,11,19,72,21,71,23,30,31,22,33,34,35,37,32,38,73,20,41,42) # 11L,21L,23H,30L,37,38,39L,22 require action
        #20H, 40H,22H all have no infections throughout

scenario.set[,6]=seed.set1

randSet=cbind(scenario.set[3:20,2],scenario.set[3:20,6])
randSet=randSet[order(randSet[,1]),]
lowSeeds=randSet[1:9,2]
highSeeds=randSet[10:18,2]


#### first 28 players from Feb 1-17 played with seed set(6) above. 
### new order for scenario play based on seconds in the current time clock
seedSecondTime = as.numeric(substr(date(), 18, 19))
set.seed(seedSecondTime)

#### Randomly assign treatment to seed by lowSeed or highSeed
playSet=scenario.set[c(3:20),]
playSet=playSet[order(playSet[,2]),]
playSet[1:9,6]=sample(lowSeeds,size=9) 
playSet[10:18,6]=sample(highSeeds,size=9) 

scenario.set[c(3:20),]=playSet

# Randomly reorder treatments
scenario.set[3:20,1]=sample(3:20,size=18)
scenario.set=scenario.set[order(scenario.set[,1]),] 


farm.locations.matrix=NULL
for (x1 in 1:round(grid.size/10)) {
        for (y1 in 2:(round(grid.size/10)-1)) {
                farm.locations.matrix=rbind(farm.locations.matrix,c(x1*10,y1*10))
        }
}
dist1=sqrt((farm.locations.matrix[,1]-grid.size/2)^2+(farm.locations.matrix[,2]-grid.size/2)^2)
farm.locations.matrix=farm.locations.matrix[order(dist1),]

start.screen()
for (scenario in 1:nrow(scenario.set)) { # scenario=1
                set.seed(scenario.set[scenario,6]) # This resets the random seed after each game, meaning one round does not influence the next
                        
                # Call.new.scenario.screen (including increased dollar)
                if (scenario==8 | scenario==14) {
                         call.new.price.function(scenario)
                } 
                if (scenario.set[scenario,6]==30 | scenario.set[scenario,6]==37) { rbeta(shape1=1,shape2=1,n=2) } # added to try to get the equalize the random number of draws in every scenario
                tactics.screen()
                action.matrix=action.matrix.init()

                farm.agents=array(dim=c(farms,6,month.steps+1),data=0) # 
                colnames(farm.agents)=c("x","y","infected?","Biosecurity","InDiseaseVisNetwork?","InBiosecureVisNetwork?")
                # head(farm.agents[,,1])
                your.farm.location=sample(1:30,size=1)
                farm.agents[1,1:2,1]=farm.locations.matrix[your.farm.location,]
                farm.locations.matrix.sub=farm.locations.matrix[-your.farm.location,]
                farm.agents[2:farms,1:2,1]=farm.locations.matrix.sub[sample(1:nrow(farm.locations.matrix.sub),size=farms-1),]
                farm.agents[,1:2,]=farm.agents[,1:2,1]


                #set network disease.vis(column 5) based on partial.network.size or none or full information/network
                farm.agents[,5,] = farm.network.function(scenario.set[scenario,3])

                #set network biosecurity.vis(column 6) based on partial.network.size or none or full information/network
                farm.agents[,6,] = farm.network.function(scenario.set[scenario,4])
			
                
                if (scenario.set[scenario,2]==1) { # column 1 of scenario set = low distribution type of biosecurity 
                        low.biosecurity.set=sample(c(0,1,2,3),size=farms,prob=c(.6,.33,.05,.02),replace=T)
                        farm.agents[,4,1]=low.biosecurity.set
                        farm.agents[,4,]=farm.agents[,4,1]
                        farm.agents[1,4,]=sum(action.matrix[1,])
                        
                } else {
                        high.biosecurity.set=sample(c(0,1,2,3),size=farms,prob=c(.02,.05,.33,.6),replace=T)     
                        farm.agents[,4,1]=high.biosecurity.set
                        farm.agents[,4,]=farm.agents[,4,1]
                        farm.agents[1,4,]=sum(action.matrix[1,])        
                }       

                infection.vector=numeric(farms-1)
                if (initial.infection.risk>runif(n=1))  infection.vector[1:initial.infections]=1

                farm.agents[2:farms,3,1]=sample(infection.vector,size=farms-1)

                distance.matrix=distances.full.function(farm.agents[,1,1],farm.agents[,2,1])
                prob.index=numeric(month.steps)
		    probActual=numeric(month.steps)
		    probInfectedKnown=numeric(month.steps)
		    probInfectedUnknown=numeric(month.steps)
                for (time.steps in 1:month.steps) { # time.steps =1

                        #call screens
                        action.matrix=main.screen(action.matrix,time.steps) # function(action.matrix) {
                        farm.agents[1,4,time.steps]=sum(action.matrix[1,])
                        # order of operations
                        #farm.agents[1,4,time.steps]=decision.path(ifelse(time.steps>1,farm.agents[1,4,time.steps-1],0))
                        
                        # create infection matrix from column in farm agents
                        infection.matrix=infection.column2.matrix(farm.agents[,3,time.steps]) 

                        prob.mat=create.prob.matrix.function(distance.matrix,infection.matrix,biosecurity.vector=farm.agents[,4,time.steps])
##
probActual[time.steps]=actualProbability(prob.mat)
probInfectedVis=probabilityInfectionVisibility(prob.mat,farm.agents[,5,1])
probInfectedKnown[time.steps]=probInfectedVis[1]
probInfectedUnknown[time.steps]=probInfectedVis[2]
meanBioVis=meanBiosecurityVisibility(farm.agents[,6,1],farm.agents[,4,1])
				
##
                        #prob.index[time.steps]=sum(prob.mat[1,])
				
                        new.infections=new.infection.function(prob.mat)
        
                        if(subsequent.infection.risk>runif(n=1)) farm.agents[sample(2:farms, size=1),3,time.steps]=1
                        farm.agents=update.function(new.infections,farm.agents,time.steps)

                }
                
                culled=scenario.end.screen(11,action.matrix)
                biosecurity.costs=sum(action.matrix[1,]*action.matrix[4,]*scenario.set[scenario,5]) #action.matrix[1,1]=1
                experimental.dollars.this.round=hogs*(1-culled/hogs)*expected.profit*scenario.set[scenario,5]-hogs*expected.costs*scenario.set[scenario,5]-biosecurity.costs
                if (scenario>2) {               
                        MoneyInTheBank=MoneyInTheBank+ifelse(experimental.dollars.this.round>0,experimental.dollars.this.round,experimental.dollars.this.round*(1-indemnity/100))
                }
                print(c(sum(farm.agents[1,3,])>0,(13-sum(farm.agents[1,3,])),scenario.set[scenario]))
                #### Data recording lines below                 
                data.set=rbind(data.set,c(player.name,sum(farm.agents[1,3,])>0,(13-sum(farm.agents[1,3,])),probActual,farm.agents[1,4,],scenario.set[scenario,1:4],
                                        experimental.dollars.this.round,MoneyInTheBank,scenario.set[scenario,6],action.matrix[2,c(1:3)],meanBioVis,probInfectedKnown,probInfectedUnknown))
                colnames(data.set) = c("PlayerName","Infected?","WeekInfected","ProbAct1","ProbAct2","ProbAct3","ProbAct4","ProbAct5","ProbAct6",
                                        "ProbAct7","ProbAct8","ProbAct9","ProbAct10","ProbAct11","BiosLevel1","BiosLevel2","BiosLevel3","BiosLevel4",
                                        "BiosLevel5","BiosLevel6","BiosLevel7","BiosLevel8","BiosLevel9","BiosLevel10","BiosLevel11","BiosLevel12","SessionNumber",
                                        "LowSet_BiosLevels?","DiseaseVis","BiosecurityVis","RoundProfit","BankedProfit","RandomSeed",
						    "ProtocolWeek","CleanWeek","ShowerWeek","meanBiosecurityVisible",
						    "ProbInfectedVisible1","ProbInfectedVisible2","ProbInfectedVisible3","ProbInfectedVisible4","ProbInfectedVisible5","ProbInfectedVisible6",
					 	    "ProbInfectedVisible7","ProbInfectedVisible8","ProbInfectedVisible9","ProbInfectedVisible10","ProbInfectedVisible11",
						    "ProbInfectedUnknown1","ProbInfectedUnknown2","ProbInfectedUnknown3","ProbInfectedUnknown4","ProbInfectedUnknown5","ProbInfectedUnknown6",
						    "ProbInfectedUnknown7","ProbInfectedUnknown8","ProbInfectedUnknown9","ProbInfectedUnknown10","ProbInfectedUnknown11")
                #####           
                #Above in data.set all relavent data are collected by yearly scenario
                # For purposes of a back-up, we could write a function that confirms that that there hasn't been a crash. 
                # Instead, use a manual approach and if there is a crash add 0.1 to the session number
                #       For example, in the first session of the day, the session number would be 1.1, after a crash it would be manually changed to 1.2
                
                write.scenario.data(data.set)

}
payment.screen(data.set)


## Post game survey
source("X:\\Survey Questions for Source Jan 2016.R")
source("X:\\RiskAversionQuestionsHoltLaury.R")

                                                                        #, monthy on 1% of the herd (1)
        age=age.function() # Median age in a five year bracket (e.g., returns 22.5 for 20-25)
        sex=sex.function() # Female (0), Male (1), No response (2)
        financial=financial.security.function() # Paycheck to paycheck (11) to ability to afford a car (1)
        PHS=personal.health.spectrum.function()
        flu=flu.function()
        DOAF=distance.to.all.farms.function()
        DOIF=distance.to.infected.farms.function()
        PLOOF=protection.levels.on.other.farms.function()
        PWF=protection.works.function()
        AWEK=animal.welfare.knowledge.function() # Wants lots (daily of feedback about lots (10%) of the herd welfare (9)
        HINEIP.decision=Happy.in.natural.environment.increases.production.function()
        FEWF=Function.Equals.Welfare.function()
        
        PM.decision=Pest.Management.function() # No willinness (1) to full willingness (5)
        education=education.function() # No schooling (1) to Doctorate (11) 
        
        comfortability=comfortability.function() # instructions good enough for comfortable play. Yes (1) No (2)
        WEFWS=welfareEqualsFoodWaterAndShelter.function()
        WEESS=welfareEqualsExerciseSpaceAndSocial.function()
        #envrio.policy=enviro.policy.function()
        #agriculture=agriculture.function()
        #buffer.background=buffer.background.function()

	  riskAversionVector=riskAversion()
        survey.vector=NULL
        survey.vector=c(age,sex,AWEK,PLOOF,PHS,flu,PWF,DOAF,DOIF,PM.decision,FEWF,HINEIP.decision,comfortability,education,financial,WEFWS,WEESS,riskAversionVector)
        survey.vector = t(as.matrix(survey.vector))
        colnames(survey.vector)=c("Age","Sex","WelfEqualKnow","PLOOF","PHS","Flu","PWF","DOAF","DOIF","PestMngnmt",
                                "FEWF","HINEIP","Comfort","Education","Financial","WEFWS","WEESS",
					  "RiskQ1","RiskQ2","RiskQ3","RiskQ4","RiskQ5","RiskQ6","RiskQ7","RiskQ8","RiskQ9","RiskQ10","RiskAversionPay")
# file.choose()


write.csv(survey.vector,paste("X:\\Biosecurity games and data\\DataFiles\\",player.name,"SessionNumber",session.number,play.date,"SurveyVector.csv",sep="")) 


payout1=payment.screen(data.set,RA=riskAversionVector[11],finished=TRUE)
