# Supplementary material for: Decision-making in livestock biosecurity practices amidst environmental and social uncertainty: Evidence from an experimental game
Source: PLoS One. 2019 Apr 17;14(4):e0214500. doi: 10.1371/journal.pone.0214500 (PMC6469775; doi:10.1371/journal.pone.0214500)
Supplement: S2 File — (CSV) [file pone.0214500.s002.csv]

	pctMaxLstDcnMnth	Player	LastDecnMnth	probVisibleLastMonth	ProbUnknownLastDecsn	DiseaseVis	BiosecurityVis	trtIndex	meanBiosecurityVisible	SessionNumber	timeSinceHit	knownAndUnknownProb
1	0	1	11	0	0.136851940782239	1	3	13	2.51020408163265	3	1	0.136851940782239
2	0	1	7	0.0283373872868646	0.0410005014258882	2	3	23	0.469387755102041	4	2	0.0681760416248918
3	0.666666666666667	1	8	0.299659439717504	0.0505062391223669	2	2	22	0.533333333333333	5	1	0.335031007522224
4	0	1	11	0	0.114984088886359	2	3	23	2.46938775510204	6	1	0.114984088886359
5	0.666666666666667	1	5	0.0385704066098677	0.0211501941243778	2	1	21	0	7	2	0.0589048291469906
6	0.366666666666667	1	11	0	0.114984088886359	2	2	22	2.46666666666667	8	3	0.114984088886359
7	0.366666666666667	1	11	0.00839146560461124	0.114984088886359	2	1	21	0	9	4	0.122410669464003
8	0.666666666666667	1	11	0.0904946790383228	0	3	3	33	2.61224489795918	10	5	0.0904946790383228
9	1	1	3	0	0.0147067968698871	1	3	13	0.408163265306122	11	6	0.0147067968698871
10	0.666666666666667	1	7	0.282840451505051	0	3	1	31	0	12	7	0.282840451505051
11	0	1	11	0.073034656474781	0	3	2	32	2.4	13	1	0.073034656474781
12	0.523809523809524	1	8	0.11493322802154	0	3	3	33	0.448979591836735	14	2	0.11493322802154
13	0	1	11	0	0.136851940782239	1	2	12	2.66666666666667	15	1	0.136851940782239
14	0	1	11	0	0	3	2	32	0.2	16	2	0
15	0.37037037037037	1	10	0	0.117462590466484	1	1	11	0	17	3	0.117462590466484
16	0.7	1	11	0.166942915669274	0	3	1	31	0	18	1	0.166942915669274
17	0.366666666666667	1	11	0	0.136851940782239	1	2	12	0.333333333333333	19	2	0.136851940782239
18	1	1	3	0	0.0147067968698871	1	1	11	0	20	3	0.0147067968698871
19	0.3	2	11	0	0.136851940782239	1	1	11	0	3	3	0.136851940782239
20	0.233333333333333	2	11	0	0.136851940782239	1	2	12	0.333333333333333	4	4	0.136851940782239
21	0.266666666666667	2	11	0	0.136851940782239	1	2	12	2.66666666666667	5	5	0.136851940782239
22	1	2	3	0.0777726890617092	0	3	1	31	0	6	6	0.0777726890617092
23	0.633333333333333	2	11	0.0904946790383228	0	3	3	33	2.61224489795918	7	7	0.0904946790383228
24	0.266666666666667	2	11	0	0.136851940782239	1	3	13	0.408163265306122	8	8	0.136851940782239
25	0.366666666666667	2	11	0	0.136851940782239	1	3	13	2.51020408163265	9	9	0.136851940782239
26	0.5	2	9	0.0741504076250737	0.0701421566742312	2	1	21	0	10	10	0.139091494790209
27	0.722222222222222	2	7	0.0447216886034789	0	3	2	32	2.4	11	1	0.0447216886034789
28	0	2	11	0	0.114984088886359	2	2	22	2.46666666666667	12	2	0.114984088886359
29	0.625	2	9	0.0768006217887908	0.0701421566742312	2	3	23	0.469387755102041	13	3	0.141555817216834
30	0.5	2	5	0.0393359819988255	0	3	3	33	0.448979591836735	14	1	0.0393359819988255
31	0.166666666666667	2	11	0	0	3	2	32	0.2	15	2	0
32	0.777777777777778	2	7	0.147487651681302	0	3	1	31	0	16	3	0.147487651681302
33	0.0666666666666667	2	11	0.00839146560461124	0.114984088886359	2	1	21	0	17	4	0.122410669464003
34	0.37037037037037	2	10	0	0.117462590466484	1	1	11	0	18	5	0.117462590466484
35	1	2	3	0	0.0110598337306955	2	3	23	2.46938775510204	19	1	0.0110598337306955
36	0.611111111111111	2	7	0.0662748252989781	0.0410005014258882	2	2	22	0.533333333333333	20	2	0.104558025655695
37	0.166666666666667	3	11	0.073034656474781	0	3	2	32	2.4	3	3	0.073034656474781
38	0.333333333333333	3	8	0.299659439717504	0.0505062391223669	2	2	22	0.533333333333333	4	4	0.335031007522224
39	0.777777777777778	3	4	0.0718684379727815	0	3	3	33	2.61224489795918	5	1	0.0718684379727815
40	0.366666666666667	3	11	0	0.136851940782239	1	1	11	0	6	2	0.136851940782239
41	0.666666666666667	3	11	0	0.136851940782239	1	3	13	2.51020408163265	7	3	0.136851940782239
42	0.619047619047619	3	8	0.0470221703024638	0.0505062391223669	2	3	23	0.469387755102041	8	4	0.0951534964474818
43	0	3	11	0	0.114984088886359	2	3	23	2.46938775510204	9	5	0.114984088886359
44	0.366666666666667	3	11	0	0.136851940782239	1	2	12	2.66666666666667	10	6	0.136851940782239
45	1	3	3	0.0777726890617092	0	3	1	31	0	11	7	0.0777726890617092
46	0.7	3	11	0	0.136851940782239	1	3	13	0.408163265306122	12	8	0.136851940782239
47	0.566666666666667	3	11	0	0.114984088886359	2	2	22	2.46666666666667	13	9	0.114984088886359
48	0.611111111111111	3	7	0.147487651681302	0	3	1	31	0	14	10	0.147487651681302
49	0.366666666666667	3	11	0	0.136851940782239	1	2	12	0.333333333333333	15	11	0.136851940782239
50	0.666666666666667	3	5	0.0385704066098677	0.0211501941243778	2	1	21	0	16	12	0.0589048291469906
51	0.366666666666667	3	11	0	0	3	2	32	0.2	17	13	0
52	0.366666666666667	3	11	0.00839146560461124	0.114984088886359	2	1	21	0	18	14	0.122410669464003
53	0.666666666666667	3	5	0.0393359819988255	0	3	3	33	0.448979591836735	19	15	0.0393359819988255
54	0.703703703703704	3	10	0	0.117462590466484	1	1	11	0	20	16	0.117462590466484
55	0.296296296296296	4	10	0	0.117462590466484	1	1	11	0	3	3	0.117462590466484
56	0.666666666666667	4	11	0.0904946790383228	0	3	3	33	2.61224489795918	4	1	0.0904946790383228
57	0.366666666666667	4	11	0.00839146560461124	0.114984088886359	2	1	21	0	5	2	0.122410669464003
58	0.533333333333333	4	11	0.166942915669274	0	3	1	31	0	6	3	0.166942915669274
59	0.366666666666667	4	11	0	0	3	2	32	0.2	7	4	0
60	0.6	4	11	0	0.136851940782239	1	2	12	0.333333333333333	8	5	0.136851940782239
61	0.366666666666667	4	11	0	0.114984088886359	2	2	22	2.46666666666667	9	6	0.114984088886359
62	1	4	3	0.0777726890617092	0	3	1	31	0	10	7	0.0777726890617092
63	0.366666666666667	4	11	0.073034656474781	0	3	2	32	2.4	11	8	0.073034656474781
64	0.523809523809524	4	8	0.299659439717504	0.0505062391223669	2	2	22	0.533333333333333	12	9	0.335031007522224
65	0.366666666666667	4	11	0	0.136851940782239	1	2	12	2.66666666666667	13	1	0.136851940782239
66	0.666666666666667	4	11	0	0.114984088886359	2	3	23	2.46938775510204	14	2	0.114984088886359
67	0.666666666666667	4	11	0	0.136851940782239	1	1	11	0	15	3	0.136851940782239
68	0.6	4	11	0	0.136851940782239	1	3	13	0.408163265306122	16	4	0.136851940782239
69	0.6	4	6	0.0419086251261104	0.0309315734477132	2	1	21	0	17	5	0.0715438988576427
70	1	4	3	0.0249984189361667	0	3	3	33	0.448979591836735	18	6	0.0249984189361667
71	0.7	4	11	0	0.136851940782239	1	3	13	2.51020408163265	19	7	0.136851940782239
72	0.714285714285714	4	8	0.0470221703024638	0.0505062391223669	2	3	23	0.469387755102041	20	8	0.0951534964474818
73	0	5	11	0	0.136851940782239	1	2	12	2.66666666666667	3	3	0.136851940782239
74	0.37037037037037	5	10	0	0.117462590466484	1	1	11	0	4	4	0.117462590466484
75	0.7	5	11	0	0	3	2	32	0.2	5	1	0
76	0.566666666666667	5	11	0	0.136851940782239	1	3	13	2.51020408163265	6	2	0.136851940782239
77	1	5	3	0	0.0110598337306955	2	2	22	0.533333333333333	7	3	0.0110598337306955
78	0.666666666666667	5	5	0.0385704066098677	0.0211501941243778	2	1	21	0	8	1	0.0589048291469906
79	0.466666666666667	5	11	0.00839146560461124	0.114984088886359	2	1	21	0	9	2	0.122410669464003
80	1	5	3	0.0718684379727815	0	3	3	33	2.61224489795918	10	3	0.0718684379727815
81	1	5	3	0	0.0147067968698871	1	1	11	0	11	4	0.0147067968698871
82	0	5	11	0	0.136851940782239	1	2	12	0.333333333333333	12	5	0.136851940782239
83	0.5	5	5	0.0258696771416536	0	3	2	32	2.4	13	6	0.0258696771416536
84	0.5	5	5	0.0393359819988255	0	3	3	33	0.448979591836735	14	7	0.0393359819988255
85	0	5	11	0	0.114984088886359	2	2	22	2.46666666666667	15	8	0.114984088886359
86	0.666666666666667	5	4	0	0.0201731392758234	1	3	13	0.408163265306122	16	9	0.0201731392758234
87	1	5	3	0.0777726890617092	0	3	1	31	0	17	10	0.0777726890617092
88	0	5	11	0	0.114984088886359	2	3	23	2.46938775510204	18	11	0.114984088886359
89	1	5	3	0.00342457737048463	0.0110598337306955	2	3	23	0.469387755102041	19	12	0.0144465358448647
90	1	5	3	0.00999960001199973	0	3	1	31	0	20	13	0.00999960001199973
91	0.366666666666667	6	11	0	0.114984088886359	2	3	23	2.46938775510204	3	1	0.114984088886359
92	0.611111111111111	6	7	0.147487651681302	0	3	1	31	0	4	2	0.147487651681302
93	0	6	10	0	0.117462590466484	1	1	11	0	5	3	0.117462590466484
94	0.233333333333333	6	11	0	0.114984088886359	2	2	22	2.46666666666667	6	1	0.114984088886359
95	0.366666666666667	6	11	0	0.136851940782239	1	3	13	2.51020408163265	7	2	0.136851940782239
96	0.666666666666667	6	11	0.00839146560461124	0.114984088886359	2	1	21	0	8	3	0.122410669464003
97	0.666666666666667	6	5	0.0385704066098677	0.0211501941243778	2	1	21	0	9	4	0.0589048291469906
98	0.7	6	11	0	0	3	2	32	0.2	10	5	0
99	1	6	3	0.0777726890617092	0	3	1	31	0	11	6	0.0777726890617092
100	0.777777777777778	6	4	0.0718684379727815	0	3	3	33	2.61224489795918	12	7	0.0718684379727815
101	0.366666666666667	6	11	0	0.136851940782239	1	1	11	0	13	8	0.136851940782239
102	0.6	6	6	0.039598792408834	0.0309315734477132	2	2	22	0.533333333333333	14	9	0.0693055129007126
103	0.366666666666667	6	11	0.073034656474781	0	3	2	32	2.4	15	1	0.073034656474781
104	0.666666666666667	6	8	0.11493322802154	0	3	3	33	0.448979591836735	16	2	0.11493322802154
105	0.333333333333333	6	11	0	0.136851940782239	1	2	12	2.66666666666667	17	3	0.136851940782239
106	0.7	6	11	0	0.136851940782239	1	3	13	0.408163265306122	18	4	0.136851940782239
107	0.714285714285714	6	8	0.0470221703024638	0.0505062391223669	2	3	23	0.469387755102041	19	5	0.0951534964474818
108	0.666666666666667	6	11	0	0.136851940782239	1	2	12	0.333333333333333	20	1	0.136851940782239
109	0	7	11	0	0.136851940782239	1	3	13	2.51020408163265	3	3	0.136851940782239
110	0	7	10	0	0.117462590466484	1	1	11	0	4	4	0.117462590466484
111	0.285714285714286	7	8	0.0603324372749069	0.0505062391223669	2	1	21	0	5	1	0.107791511893432
112	0.666666666666667	7	5	0.039598792408834	0.0211501941243778	2	2	22	0.533333333333333	6	1	0.0599114643866741
113	1	7	3	0.0777726890617092	0	3	1	31	0	7	1	0.0777726890617092
114	1	7	3	0.00999960001199973	0	3	1	31	0	8	2	0.00999960001199973
115	0.366666666666667	7	11	0	0.136851940782239	1	3	13	0.408163265306122	9	3	0.136851940782239
116	0.533333333333333	7	11	0.073034656474781	0	3	2	32	2.4	10	4	0.073034656474781
117	0.366666666666667	7	11	0	0.136851940782239	1	2	12	2.66666666666667	11	5	0.136851940782239
118	0	7	11	0	0.114984088886359	2	3	23	2.46938775510204	12	6	0.114984088886359
119	0.777777777777778	7	4	0.0249984189361667	0	3	3	33	0.448979591836735	13	7	0.0249984189361667
120	0.633333333333333	7	11	0	0	3	2	32	0.2	14	8	0
121	1	7	3	0	0.0110598337306955	2	1	21	0	15	9	0.0110598337306955
122	0.777777777777778	7	4	0.0718684379727815	0	3	3	33	2.61224489795918	16	10	0.0718684379727815
123	0.366666666666667	7	11	0	0.114984088886359	2	2	22	2.46666666666667	17	11	0.114984088886359
124	0.6	7	6	0.0283373872868646	0.0309315734477132	2	3	23	0.469387755102041	18	12	0.0583924407583979
125	0.366666666666667	7	11	0	0.136851940782239	1	1	11	0	19	13	0.136851940782239
126	0.366666666666667	7	11	0	0.136851940782239	1	2	12	0.333333333333333	20	14	0.136851940782239
127	0.666666666666667	8	11	0.00839146560461124	0.114984088886359	2	1	21	0	3	3	0.122410669464003
128	1	8	3	0.00999960001199973	0	3	1	31	0	4	4	0.00999960001199973
129	0.777777777777778	8	4	0.0249984189361667	0	3	3	33	0.448979591836735	5	5	0.0249984189361667
130	0.366666666666667	8	11	0	0.136851940782239	1	1	11	0	6	6	0.136851940782239
131	0.619047619047619	8	8	0.299659439717504	0.0505062391223669	2	2	22	0.533333333333333	7	7	0.335031007522224
132	0	8	11	0	0.114984088886359	2	3	23	2.46938775510204	8	1	0.114984088886359
133	1	8	3	0.0777726890617092	0	3	1	31	0	9	2	0.0777726890617092
134	0	8	11	0	0	3	2	32	0.2	10	3	0
135	0.37037037037037	8	10	0	0.117462590466484	1	1	11	0	11	4	0.117462590466484
136	0.533333333333333	8	6	0.0283373872868646	0.0309315734477132	2	3	23	0.469387755102041	12	1	0.0583924407583979
137	0.366666666666667	8	11	0	0.114984088886359	2	2	22	2.46666666666667	13	2	0.114984088886359
138	0.666666666666667	8	5	0.0385704066098677	0.0211501941243778	2	1	21	0	14	3	0.0589048291469906
139	0.37037037037037	8	10	0.073034656474781	0	3	2	32	2.4	15	4	0.073034656474781
140	0.7	8	11	0	0.136851940782239	1	3	13	0.408163265306122	16	5	0.136851940782239
141	0	8	11	0	0.136851940782239	1	3	13	2.51020408163265	17	6	0.136851940782239
142	0.566666666666667	8	11	0	0.136851940782239	1	2	12	2.66666666666667	18	7	0.136851940782239
143	0	8	11	0	0.136851940782239	1	2	12	0.333333333333333	19	8	0.136851940782239
144	0.777777777777778	8	4	0.0718684379727815	0	3	3	33	2.61224489795918	20	9	0.0718684379727815
145	0.166666666666667	9	11	0	0.114984088886359	2	3	23	2.46938775510204	3	3	0.114984088886359
146	0.777777777777778	9	7	0.147487651681302	0	3	1	31	0	4	4	0.147487651681302
147	0.37037037037037	9	10	0	0.117462590466484	1	1	11	0	5	5	0.117462590466484
148	0.533333333333333	9	11	0	0.114984088886359	2	2	22	2.46666666666667	6	1	0.114984088886359
149	0	9	11	0	0.136851940782239	1	3	13	2.51020408163265	7	2	0.136851940782239
150	0.366666666666667	9	11	0.00839146560461124	0.114984088886359	2	1	21	0	8	3	0.122410669464003
151	0.888888888888889	9	4	0.0336696224955856	0.0149347040444617	2	1	21	0	9	4	0.048101480692787
152	0	9	11	0	0	3	2	32	0.2	10	5	0
153	1	9	3	0.0777726890617092	0	3	1	31	0	11	6	0.0777726890617092
154	0.5	9	5	0.0718684379727815	0	3	3	33	2.61224489795918	12	7	0.0718684379727815
155	0.888888888888889	9	4	0	0.0201731392758234	1	1	11	0	13	8	0.0201731392758234
156	0.833333333333333	9	5	0.039598792408834	0.0211501941243778	2	2	22	0.533333333333333	14	9	0.0599114643866741
157	0.6	9	11	0.073034656474781	0	3	2	32	2.4	15	1	0.073034656474781
158	0.5	9	5	0.0393359819988255	0	3	3	33	0.448979591836735	16	2	0.0393359819988255
159	0.7	9	11	0	0.136851940782239	1	2	12	2.66666666666667	17	3	0.136851940782239
160	0.533333333333333	9	11	0	0.136851940782239	1	3	13	0.408163265306122	18	4	0.136851940782239
161	0.8	9	6	0.0283373872868646	0.0309315734477132	2	3	23	0.469387755102041	19	5	0.0583924407583979
162	0.7	9	11	0	0.136851940782239	1	2	12	0.333333333333333	20	6	0.136851940782239
163	0	10	7	0.0283373872868646	0.0410005014258882	2	3	23	0.469387755102041	3	1	0.0681760416248918
164	0	10	11	0.00839146560461124	0.114984088886359	2	1	21	0	4	1	0.122410669464003
165	0.266666666666667	10	11	0.166942915669274	0	3	1	31	0	5	2	0.166942915669274
166	0	10	11	0	0.136851940782239	1	2	12	2.66666666666667	6	3	0.136851940782239
167	0	10	11	0	0.114984088886359	2	2	22	2.46666666666667	7	4	0.114984088886359
168	0.458333333333333	10	9	0.173093731865717	0	3	3	33	0.448979591836735	8	5	0.173093731865717
169	0.333333333333333	10	8	0.299659439717504	0.0505062391223669	2	2	22	0.533333333333333	9	1	0.335031007522224
170	0.666666666666667	10	4	0.0911597174992569	0	3	1	31	0	10	1	0.0911597174992569
171	0	10	11	0	0.114984088886359	2	3	23	2.46938775510204	11	2	0.114984088886359
172	0.566666666666667	10	11	0	0.136851940782239	1	2	12	0.333333333333333	12	3	0.136851940782239
173	0.5	10	5	0.0718684379727815	0	3	3	33	2.61224489795918	13	4	0.0718684379727815
174	0	10	11	0	0.136851940782239	1	3	13	2.51020408163265	14	5	0.136851940782239
175	0.7	10	11	0	0.136851940782239	1	1	11	0	15	6	0.136851940782239
176	0.666666666666667	10	10	0	0.117462590466484	1	1	11	0	16	7	0.117462590466484
177	0	10	11	0	0	3	2	32	0.2	17	1	0
178	0.633333333333333	10	11	0	0.136851940782239	1	3	13	0.408163265306122	18	2	0.136851940782239
179	0.666666666666667	10	9	0.0741504076250737	0.0701421566742312	2	1	21	0	19	3	0.139091494790209
180	0.0666666666666667	10	11	0.073034656474781	0	3	2	32	2.4	20	1	0.073034656474781
181	1	11	3	0	0.0147067968698871	1	3	13	2.51020408163265	3	3	0.0147067968698871
182	1	11	3	0	0.0147067968698871	1	3	13	0.408163265306122	4	4	0.0147067968698871
183	0.75	11	9	0.0768006217887908	0.0701421566742312	2	3	23	0.469387755102041	5	5	0.141555817216834
184	1	11	3	0.0777726890617092	0	3	1	31	0	6	1	0.0777726890617092
185	1	11	3	0.0104080764255013	0	3	2	32	2.4	7	2	0.0104080764255013
186	1	11	3	0	0	3	2	32	0.2	8	3	0
187	0.633333333333333	11	11	0	0.114984088886359	2	2	22	2.46666666666667	9	4	0.114984088886359
188	0.633333333333333	11	11	0	0.136851940782239	1	2	12	2.66666666666667	10	5	0.136851940782239
189	0.666666666666667	11	7	0.0419086251261104	0.0410005014258882	2	1	21	0	11	6	0.0811908519077584
190	0.433333333333333	11	11	0.00839146560461124	0.114984088886359	2	1	21	0	12	7	0.122410669464003
191	0.666666666666667	11	8	0.299659439717504	0.0505062391223669	2	2	22	0.533333333333333	13	8	0.335031007522224
192	0.366666666666667	11	11	0	0.136851940782239	1	2	12	0.333333333333333	14	1	0.136851940782239
193	0.366666666666667	11	11	0	0.114984088886359	2	3	23	2.46938775510204	15	2	0.114984088886359
194	0.5	11	5	0.0718684379727815	0	3	3	33	2.61224489795918	16	3	0.0718684379727815
195	0.666666666666667	11	5	0.0393359819988255	0	3	3	33	0.448979591836735	17	4	0.0393359819988255
196	0.366666666666667	11	11	0	0.136851940782239	1	1	11	0	18	5	0.136851940782239
197	0.722222222222222	11	7	0.147487651681302	0	3	1	31	0	19	6	0.147487651681302
198	0.37037037037037	11	10	0	0.117462590466484	1	1	11	0	20	7	0.117462590466484
199	0	12	11	0	0	3	2	32	0.2	3	3	0
200	0	12	11	0.00839146560461124	0.114984088886359	2	1	21	0	4	4	0.122410669464003
201	0.703703703703704	12	10	0	0.117462590466484	1	1	11	0	5	5	0.117462590466484
202	0.633333333333333	12	11	0	0.136851940782239	1	2	12	2.66666666666667	6	1	0.136851940782239
203	0.633333333333333	12	11	0	0.136851940782239	1	3	13	0.408163265306122	7	2	0.136851940782239
204	1	12	3	0.0777726890617092	0	3	1	31	0	8	3	0.0777726890617092
205	0.5	12	11	0	0.136851940782239	1	3	13	2.51020408163265	9	4	0.136851940782239
206	0.2	12	11	0	0.114984088886359	2	2	22	2.46666666666667	10	5	0.114984088886359
207	0.761904761904762	12	8	0.11493322802154	0	3	3	33	0.448979591836735	11	6	0.11493322802154
208	0.666666666666667	12	6	0.0718684379727815	0	3	3	33	2.61224489795918	12	7	0.0718684379727815
209	0.633333333333333	12	11	0	0.136851940782239	1	1	11	0	13	8	0.136851940782239
210	0.619047619047619	12	8	0.299659439717504	0.0505062391223669	2	2	22	0.533333333333333	14	9	0.335031007522224
211	0.416666666666667	12	9	0.0741504076250737	0.0701421566742312	2	1	21	0	15	1	0.139091494790209
212	0	12	11	0	0.114984088886359	2	3	23	2.46938775510204	16	1	0.114984088886359
213	0.366666666666667	12	11	0	0.136851940782239	1	2	12	0.333333333333333	17	2	0.136851940782239
214	0.541666666666667	12	9	0.156012434169779	0	3	1	31	0	18	3	0.156012434169779
215	0.388888888888889	12	7	0.0283373872868646	0.0410005014258882	2	3	23	0.469387755102041	19	4	0.0681760416248918
216	0.533333333333333	12	11	0.073034656474781	0	3	2	32	2.4	20	1	0.073034656474781
217	0	13	11	0	0.136851940782239	1	3	13	2.51020408163265	3	1	0.136851940782239
218	0.5	13	9	0.0768006217887908	0.0701421566742312	2	3	23	0.469387755102041	4	2	0.141555817216834
219	0.388888888888889	13	7	0.0662748252989781	0.0410005014258882	2	2	22	0.533333333333333	5	1	0.104558025655695
220	0	13	11	0	0.114984088886359	2	3	23	2.46938775510204	6	1	0.114984088886359
221	0.666666666666667	13	9	0.0741504076250737	0.0701421566742312	2	1	21	0	7	2	0.139091494790209
222	0.366666666666667	13	11	0	0.114984088886359	2	2	22	2.46666666666667	8	1	0.114984088886359
223	0.7	13	11	0.00839146560461124	0.114984088886359	2	1	21	0	9	2	0.122410669464003
224	0	13	11	0.0904946790383228	0	3	3	33	2.61224489795918	10	3	0.0904946790383228
225	0	13	11	0	0.136851940782239	1	3	13	0.408163265306122	11	4	0.136851940782239
226	1	13	3	0.0777726890617092	0	3	1	31	0	12	5	0.0777726890617092
227	0.633333333333333	13	11	0.073034656474781	0	3	2	32	2.4	13	6	0.073034656474781
228	0.476190476190476	13	8	0.11493322802154	0	3	3	33	0.448979591836735	14	7	0.11493322802154
229	0	13	11	0	0.136851940782239	1	2	12	2.66666666666667	15	8	0.136851940782239
230	0	13	11	0	0	3	2	32	0.2	16	9	0
231	0.37037037037037	13	10	0	0.117462590466484	1	1	11	0	17	10	0.117462590466484
232	0.761904761904762	13	8	0.156012434169779	0	3	1	31	0	18	1	0.156012434169779
233	0.366666666666667	13	11	0	0.136851940782239	1	2	12	0.333333333333333	19	2	0.136851940782239
234	0.366666666666667	13	11	0	0.136851940782239	1	1	11	0	20	3	0.136851940782239
235	0.333333333333333	14	11	0	0.136851940782239	1	1	11	0	3	3	0.136851940782239
236	0.333333333333333	14	11	0	0.136851940782239	1	2	12	0.333333333333333	4	4	0.136851940782239
237	0	14	11	0	0.136851940782239	1	2	12	2.66666666666667	5	5	0.136851940782239
238	0.733333333333333	14	6	0.230965501117701	0	3	1	31	0	6	6	0.230965501117701
239	0.5	14	11	0.0904946790383228	0	3	3	33	2.61224489795918	7	7	0.0904946790383228
240	0	14	11	0	0.136851940782239	1	3	13	0.408163265306122	8	8	0.136851940782239
241	0	14	11	0	0.136851940782239	1	3	13	2.51020408163265	9	9	0.136851940782239
242	0.333333333333333	14	8	0.0603324372749069	0.0505062391223669	2	1	21	0	10	10	0.107791511893432
243	0.4	14	11	0.073034656474781	0	3	2	32	2.4	11	1	0.073034656474781
244	0.366666666666667	14	11	0	0.114984088886359	2	2	22	2.46666666666667	12	2	0.114984088886359
245	0.166666666666667	14	7	0.0283373872868646	0.0410005014258882	2	3	23	0.469387755102041	13	3	0.0681760416248918
246	0.75	14	5	0.0393359819988255	0	3	3	33	0.448979591836735	14	1	0.0393359819988255
247	0	14	11	0	0	3	2	32	0.2	15	2	0
248	0.541666666666667	14	9	0.156012434169779	0	3	1	31	0	16	3	0.156012434169779
249	0	14	11	0.00839146560461124	0.114984088886359	2	1	21	0	17	4	0.122410669464003
250	0	14	10	0	0.117462590466484	1	1	11	0	18	5	0.117462590466484
251	0	14	11	0	0.114984088886359	2	3	23	2.46938775510204	19	1	0.114984088886359
252	0.416666666666667	14	9	0.299659439717504	0.0701421566742312	2	2	22	0.533333333333333	20	2	0.348782837022158
253	0.266666666666667	15	11	0	0.136851940782239	1	3	13	0.408163265306122	3	3	0.136851940782239
254	0.5	15	11	0	0.136851940782239	1	3	13	2.51020408163265	4	4	0.136851940782239
255	0.8	15	6	0	0.0354965687611703	1	1	11	0	5	5	0.0354965687611704
256	1	15	3	0.0777726890617092	0	3	1	31	0	6	6	0.0777726890617092
257	0.533333333333333	15	11	0	0.136851940782239	1	2	12	2.66666666666667	7	7	0.136851940782239
258	0.8	15	6	0	0.0354965687611703	1	2	12	0.333333333333333	8	8	0.0354965687611704
259	0.8	15	6	0.0283373872868646	0.0309315734477132	2	3	23	0.469387755102041	9	9	0.0583924407583979
260	0.722222222222222	15	7	0	0.0410005014258882	2	1	21	0	10	10	0.0410005014258882
261	0.3	15	11	0	0.114984088886359	2	3	23	2.46938775510204	11	11	0.114984088886359
262	0.777777777777778	15	7	0.147487651681302	0	3	1	31	0	12	12	0.147487651681302
263	0.555555555555556	15	7	0.0447216886034789	0	3	2	32	2.4	13	13	0.0447216886034789
264	0.666666666666667	15	7	0.0662748252989781	0.0410005014258882	2	2	22	0.533333333333333	14	14	0.104558025655695
265	0.5	15	11	0	0.114984088886359	2	2	22	2.46666666666667	15	1	0.114984088886359
266	0.333333333333333	15	11	0	0	3	2	32	0.2	16	2	0
267	0.888888888888889	15	4	0	0.0201731392758234	1	1	11	0	17	3	0.0201731392758234
268	1	15	3	0.0718684379727815	0	3	3	33	2.61224489795918	18	4	0.0718684379727815
269	0.888888888888889	15	4	0.0336696224955856	0.0149347040444617	2	1	21	0	19	5	0.048101480692787
270	0.5	15	5	0.0393359819988255	0	3	3	33	0.448979591836735	20	6	0.0393359819988255
271	0.4	16	11	0	0.136851940782239	1	2	12	0.333333333333333	3	3	0.136851940782239
272	0.0666666666666667	16	11	0.00839146560461124	0.114984088886359	2	1	21	0	4	4	0.122410669464003
273	0.476190476190476	16	8	0.11493322802154	0	3	3	33	0.448979591836735	5	5	0.11493322802154
274	0.166666666666667	16	7	0.0283373872868646	0.0410005014258882	2	3	23	0.469387755102041	6	1	0.0681760416248918
275	0.333333333333333	16	8	0.0493142454173938	0	3	2	32	2.4	7	1	0.0493142454173938
276	0.4	16	11	0	0.136851940782239	1	2	12	2.66666666666667	8	2	0.136851940782239
277	0.4	16	11	0	0.136851940782239	1	3	13	2.51020408163265	9	3	0.136851940782239
278	0.666666666666667	16	6	0.230965501117701	0	3	1	31	0	10	4	0.230965501117701
279	0.4	16	11	0	0.114984088886359	2	2	22	2.46666666666667	11	5	0.114984088886359
280	0.285714285714286	16	8	0.0603324372749069	0.0505062391223669	2	1	21	0	12	6	0.107791511893432
281	0.523809523809524	16	8	0.299659439717504	0.0505062391223669	2	2	22	0.533333333333333	13	1	0.335031007522224
282	0.366666666666667	16	11	0	0.114984088886359	2	3	23	2.46938775510204	14	1	0.114984088886359
283	0.4	16	11	0	0.136851940782239	1	3	13	0.408163265306122	15	2	0.136851940782239
284	0.523809523809524	16	8	0.156012434169779	0	3	1	31	0	16	3	0.156012434169779
285	0.4	16	6	0.0718684379727815	0	3	3	33	2.61224489795918	17	4	0.0718684379727815
286	0.333333333333333	16	10	0	0.117462590466484	1	1	11	0	18	5	0.117462590466484
287	0.466666666666667	16	11	0	0.136851940782239	1	1	11	0	19	1	0.136851940782239
288	0	16	11	0	0	3	2	32	0.2	20	2	0
289	0.7	17	11	0	0.136851940782239	1	3	13	0.408163265306122	3	3	0.136851940782239
290	0	17	11	0	0.136851940782239	1	3	13	2.51020408163265	4	4	0.136851940782239
291	0.566666666666667	17	11	0	0.136851940782239	1	2	12	2.66666666666667	5	5	0.136851940782239
292	0.523809523809524	17	8	0.11493322802154	0	3	3	33	0.448979591836735	6	6	0.11493322802154
293	0.233333333333333	17	11	0.166942915669274	0	3	1	31	0	7	7	0.166942915669274
294	0	17	11	0	0.114984088886359	2	3	23	2.46938775510204	8	8	0.114984088886359
295	1	17	3	0	0.0147067968698871	1	1	11	0	9	9	0.0147067968698871
296	0.166666666666667	17	7	0.0283373872868646	0.0410005014258882	2	3	23	0.469387755102041	10	10	0.0681760416248918
297	0.5	17	5	0.0718684379727815	0	3	3	33	2.61224489795918	11	1	0.0718684379727815
298	0.6	17	11	0	0.136851940782239	1	2	12	0.333333333333333	12	2	0.136851940782239
299	0	17	11	0	0.114984088886359	2	2	22	2.46666666666667	13	3	0.114984088886359
300	0.666666666666667	17	4	0.0911597174992569	0	3	1	31	0	14	4	0.0911597174992569
301	0.285714285714286	17	8	0.299659439717504	0.0505062391223669	2	2	22	0.533333333333333	15	5	0.335031007522224
302	0.333333333333333	17	7	0.0419086251261104	0.0410005014258882	2	1	21	0	16	1	0.0811908519077584
303	0	17	11	0.00839146560461124	0.114984088886359	2	1	21	0	17	2	0.122410669464003
304	0	17	11	0	0	3	2	32	0.2	18	3	0
305	0.888888888888889	17	4	0	0.0201731392758234	1	1	11	0	19	4	0.0201731392758234
306	0.333333333333333	17	7	0.0447216886034789	0	3	2	32	2.4	20	5	0.0447216886034789
307	0	18	11	0	0.136851940782239	1	2	12	2.66666666666667	3	1	0.136851940782239
308	0.666666666666667	18	4	0	0.0201731392758234	1	1	11	0	4	2	0.0201731392758234
309	0	18	11	0	0	3	2	32	0.2	5	3	0
310	1	18	3	0	0.0147067968698871	1	3	13	2.51020408163265	6	4	0.0147067968698871
311	1	18	3	0	0.0110598337306955	2	2	22	0.533333333333333	7	5	0.0110598337306955
312	1	18	3	0	0.0110598337306955	2	1	21	0	8	1	0.0110598337306955
313	0	18	11	0.00839146560461124	0.114984088886359	2	1	21	0	9	2	0.122410669464003
314	1	18	3	0.0718684379727815	0	3	3	33	2.61224489795918	10	3	0.0718684379727815
315	0	18	11	0	0.136851940782239	1	1	11	0	11	4	0.136851940782239
316	1	18	3	0	0.0147067968698871	1	2	12	0.333333333333333	12	5	0.0147067968698871
317	0.285714285714286	18	8	0.0493142454173938	0	3	2	32	2.4	13	6	0.0493142454173938
318	0.4	18	6	0.0393359819988255	0	3	3	33	0.448979591836735	14	7	0.0393359819988255
319	0	18	11	0	0.114984088886359	2	2	22	2.46666666666667	15	8	0.114984088886359
320	1	18	3	0	0.0147067968698871	1	3	13	0.408163265306122	16	9	0.0147067968698871
321	1	18	3	0.0777726890617092	0	3	1	31	0	17	10	0.0777726890617092
322	0	18	11	0	0.114984088886359	2	3	23	2.46938775510204	18	11	0.114984088886359
323	1	18	3	0.00342457737048463	0.0110598337306955	2	3	23	0.469387755102041	19	12	0.0144465358448647
324	1	18	3	0.00999960001199973	0	3	1	31	0	20	13	0.00999960001199973
325	0	19	11	0	0	3	2	32	0.2	3	1	0
326	0	19	11	0.00839146560461124	0.114984088886359	2	1	21	0	4	2	0.122410669464003
327	0	19	10	0	0.117462590466484	1	1	11	0	5	3	0.117462590466484
328	0.633333333333333	19	11	0	0.136851940782239	1	2	12	2.66666666666667	6	1	0.136851940782239
329	0	19	11	0	0.136851940782239	1	3	13	0.408163265306122	7	2	0.136851940782239
330	0.666666666666667	19	4	0.0911597174992569	0	3	1	31	0	8	3	0.0911597174992569
331	0.133333333333333	19	11	0	0.136851940782239	1	3	13	2.51020408163265	9	4	0.136851940782239
332	0.4	19	11	0	0.114984088886359	2	2	22	2.46666666666667	10	5	0.114984088886359
333	0.777777777777778	19	4	0.0249984189361667	0	3	3	33	0.448979591836735	11	6	0.0249984189361667
334	0.5	19	5	0.0718684379727815	0	3	3	33	2.61224489795918	12	7	0.0718684379727815
335	0.2	19	11	0	0.136851940782239	1	1	11	0	13	8	0.136851940782239
336	0.75	19	9	0.299659439717504	0.0701421566742312	2	2	22	0.533333333333333	14	9	0.348782837022158
337	0.4	19	6	0.0419086251261104	0.0309315734477132	2	1	21	0	15	1	0.0715438988576427
338	0.2	19	11	0	0.114984088886359	2	3	23	2.46938775510204	16	2	0.114984088886359
339	0.7	19	11	0	0.136851940782239	1	2	12	0.333333333333333	17	3	0.136851940782239
340	0.777777777777778	19	7	0.147487651681302	0	3	1	31	0	18	4	0.147487651681302
341	0.428571428571429	19	8	0.0470221703024638	0.0505062391223669	2	3	23	0.469387755102041	19	5	0.0951534964474818
342	0.285714285714286	19	8	0.0493142454173938	0	3	2	32	2.4	20	1	0.0493142454173938
343	0.366666666666667	20	11	0	0	3	2	32	0.2	3	3	0
344	0.7	20	11	0.00839146560461124	0.114984088886359	2	1	21	0	4	4	0.122410669464003
345	1	20	3	0	0.0147067968698871	1	1	11	0	5	5	0.0147067968698871
346	0.633333333333333	20	11	0	0.136851940782239	1	2	12	2.66666666666667	6	6	0.136851940782239
347	1	20	3	0	0.0147067968698871	1	3	13	0.408163265306122	7	7	0.0147067968698871
348	0.722222222222222	20	7	0.282840451505051	0	3	1	31	0	8	8	0.282840451505051
349	0	20	11	0	0.136851940782239	1	3	13	2.51020408163265	9	1	0.136851940782239
350	0.366666666666667	20	11	0	0.114984088886359	2	2	22	2.46666666666667	10	2	0.114984088886359
351	0.380952380952381	20	8	0.11493322802154	0	3	3	33	0.448979591836735	11	3	0.11493322802154
352	1	20	3	0.0718684379727815	0	3	3	33	2.61224489795918	12	1	0.0718684379727815
353	1	20	3	0	0.0147067968698871	1	1	11	0	13	2	0.0147067968698871
354	0.761904761904762	20	8	0.299659439717504	0.0505062391223669	2	2	22	0.533333333333333	14	3	0.335031007522224
355	0.619047619047619	20	8	0.0603324372749069	0.0505062391223669	2	1	21	0	15	1	0.107791511893432
356	0.366666666666667	20	11	0	0.114984088886359	2	3	23	2.46938775510204	16	1	0.114984088886359
357	1	20	3	0	0.0147067968698871	1	2	12	0.333333333333333	17	2	0.0147067968698871
358	0.523809523809524	20	8	0.156012434169779	0	3	1	31	0	18	3	0.156012434169779
359	0.714285714285714	20	8	0.0470221703024638	0.0505062391223669	2	3	23	0.469387755102041	19	4	0.0951534964474818
360	0.533333333333333	20	11	0.073034656474781	0	3	2	32	2.4	20	1	0.073034656474781
361	0	21	11	0.073034656474781	0	3	2	32	2.4	3	3	0.073034656474781
362	0.233333333333333	21	11	0	0.136851940782239	1	3	13	2.51020408163265	4	4	0.136851940782239
363	0.238095238095238	21	8	0.0603324372749069	0.0505062391223669	2	1	21	0	5	5	0.107791511893432
364	0.533333333333333	21	11	0.166942915669274	0	3	1	31	0	6	1	0.166942915669274
365	0.333333333333333	21	8	0.11493322802154	0	3	3	33	0.448979591836735	7	2	0.11493322802154
366	0.7	21	11	0	0.114984088886359	2	3	23	2.46938775510204	8	1	0.114984088886359
367	0.7	21	11	0	0.136851940782239	1	3	13	0.408163265306122	9	2	0.136851940782239
368	0.666666666666667	21	4	0.0911597174992569	0	3	1	31	0	10	3	0.0911597174992569
369	0.366666666666667	21	11	0	0.136851940782239	1	1	11	0	11	4	0.136851940782239
370	0	21	11	0	0.136851940782239	1	2	12	0.333333333333333	12	5	0.136851940782239
371	0	21	11	0.00839146560461124	0.114984088886359	2	1	21	0	13	6	0.122410669464003
372	0.476190476190476	21	8	0.299659439717504	0.0505062391223669	2	2	22	0.533333333333333	14	7	0.335031007522224
373	0	21	11	0	0	3	2	32	0.2	15	1	0
374	0.703703703703704	21	10	0	0.117462590466484	1	1	11	0	16	2	0.117462590466484
375	0.476190476190476	21	8	0.0470221703024638	0.0505062391223669	2	3	23	0.469387755102041	17	1	0.0951534964474818
376	0	21	11	0	0.136851940782239	1	2	12	2.66666666666667	18	1	0.136851940782239
377	0.566666666666667	21	11	0.0904946790383228	0	3	3	33	2.61224489795918	19	2	0.0904946790383228
378	0	21	11	0	0.114984088886359	2	2	22	2.46666666666667	20	3	0.114984088886359
379	0.407407407407407	22	10	0.073034656474781	0	3	2	32	2.4	3	3	0.073034656474781
380	0.166666666666667	22	11	0	0.136851940782239	1	3	13	2.51020408163265	4	4	0.136851940782239
381	0.375	22	9	0.0741504076250737	0.0701421566742312	2	1	21	0	5	5	0.139091494790209
382	0.666666666666667	22	7	0.147487651681302	0	3	1	31	0	6	1	0.147487651681302
383	0.416666666666667	22	9	0.173093731865717	0	3	3	33	0.448979591836735	7	2	0.173093731865717
384	0.3	22	11	0	0.114984088886359	2	3	23	2.46938775510204	8	1	0.114984088886359
385	0	22	11	0	0.136851940782239	1	3	13	0.408163265306122	9	2	0.136851940782239
386	0.888888888888889	22	4	0.0911597174992569	0	3	1	31	0	10	3	0.0911597174992569
387	0	22	11	0	0.136851940782239	1	1	11	0	11	4	0.136851940782239
388	0.366666666666667	22	11	0	0.136851940782239	1	2	12	0.333333333333333	12	5	0.136851940782239
389	0.0666666666666667	22	11	0.00839146560461124	0.114984088886359	2	1	21	0	13	6	0.122410669464003
390	0.375	22	9	0.299659439717504	0.0701421566742312	2	2	22	0.533333333333333	14	7	0.348782837022158
391	0	22	11	0	0	3	2	32	0.2	15	1	0
392	0	22	10	0	0.117462590466484	1	1	11	0	16	2	0.117462590466484
393	0.619047619047619	22	8	0.0470221703024638	0.0505062391223669	2	3	23	0.469387755102041	17	1	0.0951534964474818
394	0.233333333333333	22	11	0	0.136851940782239	1	2	12	2.66666666666667	18	2	0.136851940782239
395	0.75	22	5	0.0718684379727815	0	3	3	33	2.61224489795918	19	3	0.0718684379727815
396	0.3	22	11	0	0.114984088886359	2	2	22	2.46666666666667	20	4	0.114984088886359
397	1	23	3	0.0104080764255013	0	3	2	32	2.4	3	3	0.0104080764255013
398	1	23	3	0	0.0147067968698871	1	3	13	2.51020408163265	4	4	0.0147067968698871
399	1	23	3	0	0.0110598337306955	2	1	21	0	5	5	0.0110598337306955
400	0.7	23	11	0.166942915669274	0	3	1	31	0	6	6	0.166942915669274
401	0.333333333333333	23	8	0.11493322802154	0	3	3	33	0.448979591836735	7	7	0.11493322802154
402	0.366666666666667	23	11	0	0.114984088886359	2	3	23	2.46938775510204	8	1	0.114984088886359
403	0	23	11	0	0.136851940782239	1	3	13	0.408163265306122	9	2	0.136851940782239
404	0.777777777777778	23	4	0.0911597174992569	0	3	1	31	0	10	3	0.0911597174992569
405	0.366666666666667	23	11	0	0.136851940782239	1	1	11	0	11	4	0.136851940782239
406	0.366666666666667	23	11	0	0.136851940782239	1	2	12	0.333333333333333	12	5	0.136851940782239
407	0.366666666666667	23	11	0.00839146560461124	0.114984088886359	2	1	21	0	13	6	0.122410669464003
408	0.428571428571429	23	8	0.299659439717504	0.0505062391223669	2	2	22	0.533333333333333	14	7	0.335031007522224
409	0.366666666666667	23	11	0	0	3	2	32	0.2	15	1	0
410	0.703703703703704	23	10	0	0.117462590466484	1	1	11	0	16	2	0.117462590466484
411	0.619047619047619	23	8	0.0470221703024638	0.0505062391223669	2	3	23	0.469387755102041	17	1	0.0951534964474818
412	0.366666666666667	23	11	0	0.136851940782239	1	2	12	2.66666666666667	18	2	0.136851940782239
413	0.5	23	11	0.0904946790383228	0	3	3	33	2.61224489795918	19	3	0.0904946790383228
414	0.366666666666667	23	11	0	0.114984088886359	2	2	22	2.46666666666667	20	4	0.114984088886359
415	0.833333333333333	24	5	0.0258696771416536	0	3	2	32	2.4	3	1	0.0258696771416536
416	0	24	11	0	0.136851940782239	1	3	13	2.51020408163265	4	2	0.136851940782239
417	0.4	24	6	0.0419086251261104	0.0309315734477132	2	1	21	0	5	3	0.0715438988576427
418	1	24	3	0.00999960001199973	0	3	1	31	0	6	4	0.00999960001199973
419	0.5	24	5	0.0393359819988255	0	3	3	33	0.448979591836735	7	5	0.0393359819988255
420	1	24	3	0	0.0110598337306955	2	3	23	2.46938775510204	8	6	0.0110598337306955
421	0	24	11	0	0.136851940782239	1	3	13	0.408163265306122	9	7	0.136851940782239
422	1	24	3	0.0777726890617092	0	3	1	31	0	10	8	0.0777726890617092
423	0	24	11	0	0.136851940782239	1	1	11	0	11	9	0.136851940782239
424	0	24	11	0	0.136851940782239	1	2	12	0.333333333333333	12	10	0.136851940782239
425	0	24	11	0.00839146560461124	0.114984088886359	2	1	21	0	13	11	0.122410669464003
426	0.4	24	6	0.039598792408834	0.0309315734477132	2	2	22	0.533333333333333	14	12	0.0693055129007126
427	0	24	11	0	0	3	2	32	0.2	15	1	0
428	0	24	10	0	0.117462590466484	1	1	11	0	16	2	0.117462590466484
429	0.333333333333333	24	7	0.0283373872868646	0.0410005014258882	2	3	23	0.469387755102041	17	1	0.0681760416248918
430	1	24	3	0	0.0147067968698871	1	2	12	2.66666666666667	18	2	0.0147067968698871
431	1	24	3	0.0718684379727815	0	3	3	33	2.61224489795918	19	3	0.0718684379727815
432	1	24	3	0	0.0110598337306955	2	2	22	2.46666666666667	20	4	0.0110598337306955
433	0	25	11	0.073034656474781	0	3	2	32	2.4	3	3	0.073034656474781
434	0	25	11	0	0.136851940782239	1	3	13	2.51020408163265	4	4	0.136851940782239
435	0.888888888888889	25	4	0.0336696224955856	0.0149347040444617	2	1	21	0	5	5	0.048101480692787
436	0.533333333333333	25	11	0.166942915669274	0	3	1	31	0	6	6	0.166942915669274
437	0.571428571428571	25	8	0.11493322802154	0	3	3	33	0.448979591836735	7	7	0.11493322802154
438	0.366666666666667	25	11	0	0.114984088886359	2	3	23	2.46938775510204	8	8	0.114984088886359
439	1	25	3	0	0.0147067968698871	1	3	13	0.408163265306122	9	9	0.0147067968698871
440	0.666666666666667	25	4	0.0911597174992569	0	3	1	31	0	10	10	0.0911597174992569
441	0.666666666666667	25	11	0	0.136851940782239	1	1	11	0	11	11	0.136851940782239
442	0.666666666666667	25	11	0	0.136851940782239	1	2	12	0.333333333333333	12	12	0.136851940782239
443	0	25	11	0.00839146560461124	0.114984088886359	2	1	21	0	13	13	0.122410669464003
444	0.761904761904762	25	8	0.299659439717504	0.0505062391223669	2	2	22	0.533333333333333	14	14	0.335031007522224
445	0	25	11	0	0	3	2	32	0.2	15	1	0
446	0.703703703703704	25	10	0	0.117462590466484	1	1	11	0	16	2	0.117462590466484
447	0.75	25	5	0.0283373872868646	0.0211501941243778	2	3	23	0.469387755102041	17	1	0.0488882401691476
448	0	25	11	0	0.136851940782239	1	2	12	2.66666666666667	18	2	0.136851940782239
449	0.566666666666667	25	11	0.0904946790383228	0	3	3	33	2.61224489795918	19	3	0.0904946790383228
450	0.7	25	11	0	0.114984088886359	2	2	22	2.46666666666667	20	4	0.114984088886359
451	0.433333333333333	26	11	0.073034656474781	0	3	2	32	2.4	3	3	0.073034656474781
452	1	26	3	0	0.0147067968698871	1	3	13	2.51020408163265	4	4	0.0147067968698871
453	0.428571428571429	26	8	0.0603324372749069	0.0505062391223669	2	1	21	0	5	5	0.107791511893432
454	1	26	3	0.00999960001199973	0	3	1	31	0	6	1	0.00999960001199973
455	0.619047619047619	26	8	0.11493322802154	0	3	3	33	0.448979591836735	7	2	0.11493322802154
456	1	26	3	0	0.0110598337306955	2	3	23	2.46938775510204	8	1	0.0110598337306955
457	0.7	26	11	0	0.136851940782239	1	3	13	0.408163265306122	9	2	0.136851940782239
458	1	26	3	0.0777726890617092	0	3	1	31	0	10	3	0.0777726890617092
459	1	26	3	0	0.0147067968698871	1	1	11	0	11	4	0.0147067968698871
460	0.633333333333333	26	11	0	0.136851940782239	1	2	12	0.333333333333333	12	5	0.136851940782239
461	0.633333333333333	26	11	0.00839146560461124	0.114984088886359	2	1	21	0	13	6	0.122410669464003
462	0.611111111111111	26	7	0.0662748252989781	0.0410005014258882	2	2	22	0.533333333333333	14	7	0.104558025655695
463	0	26	11	0	0	3	2	32	0.2	15	1	0
464	1	26	3	0	0.0147067968698871	1	1	11	0	16	2	0.0147067968698871
465	0.666666666666667	26	6	0.0283373872868646	0.0309315734477132	2	3	23	0.469387755102041	17	3	0.0583924407583979
466	1	26	3	0	0.0147067968698871	1	2	12	2.66666666666667	18	4	0.0147067968698871
467	1	26	3	0.0718684379727815	0	3	3	33	2.61224489795918	19	5	0.0718684379727815
468	0.5	26	5	0	0.0211501941243778	2	2	22	2.46666666666667	20	6	0.0211501941243778
469	0.533333333333333	27	11	0.073034656474781	0	3	2	32	2.4	3	1	0.073034656474781
470	0	27	11	0	0.136851940782239	1	3	13	2.51020408163265	4	2	0.136851940782239
471	0.238095238095238	27	8	0.0603324372749069	0.0505062391223669	2	1	21	0	5	3	0.107791511893432
472	0.533333333333333	27	11	0.166942915669274	0	3	1	31	0	6	1	0.166942915669274
473	0.0476190476190476	27	8	0.11493322802154	0	3	3	33	0.448979591836735	7	2	0.11493322802154
474	0.333333333333333	27	11	0	0.114984088886359	2	3	23	2.46938775510204	8	1	0.114984088886359
475	0	27	11	0	0.136851940782239	1	3	13	0.408163265306122	9	2	0.136851940782239
476	0.733333333333333	27	6	0.230965501117701	0	3	1	31	0	10	3	0.230965501117701
477	0	27	11	0	0.136851940782239	1	1	11	0	11	4	0.136851940782239
478	0	27	11	0	0.136851940782239	1	2	12	0.333333333333333	12	5	0.136851940782239
479	0	27	11	0.00839146560461124	0.114984088886359	2	1	21	0	13	6	0.122410669464003
480	0.285714285714286	27	8	0.299659439717504	0.0505062391223669	2	2	22	0.533333333333333	14	7	0.335031007522224
481	0	27	11	0	0	3	2	32	0.2	15	1	0
482	0	27	10	0	0.117462590466484	1	1	11	0	16	2	0.117462590466484
483	0.333333333333333	27	8	0.0470221703024638	0.0505062391223669	2	3	23	0.469387755102041	17	1	0.0951534964474818
484	0.333333333333333	27	11	0	0.136851940782239	1	2	12	2.66666666666667	18	1	0.136851940782239
485	0.7	27	11	0.0904946790383228	0	3	3	33	2.61224489795918	19	2	0.0904946790383228
486	0	27	11	0	0.114984088886359	2	2	22	2.46666666666667	20	3	0.114984088886359
487	0.266666666666667	28	11	0.073034656474781	0	3	2	32	2.4	3	3	0.073034656474781
488	0	28	11	0	0.136851940782239	1	3	13	2.51020408163265	4	4	0.136851940782239
489	0.428571428571429	28	8	0.0603324372749069	0.0505062391223669	2	1	21	0	5	5	0.107791511893432
490	0.541666666666667	28	9	0.156012434169779	0	3	1	31	0	6	1	0.156012434169779
491	0.476190476190476	28	8	0.11493322802154	0	3	3	33	0.448979591836735	7	2	0.11493322802154
492	0.366666666666667	28	11	0	0.114984088886359	2	3	23	2.46938775510204	8	3	0.114984088886359
493	0.7	28	11	0	0.136851940782239	1	3	13	0.408163265306122	9	4	0.136851940782239
494	0.8	28	6	0.230965501117701	0	3	1	31	0	10	5	0.230965501117701
495	0.666666666666667	28	11	0	0.136851940782239	1	1	11	0	11	6	0.136851940782239
496	0.533333333333333	28	11	0	0.136851940782239	1	2	12	0.333333333333333	12	7	0.136851940782239
497	0.533333333333333	28	11	0.00839146560461124	0.114984088886359	2	1	21	0	13	8	0.122410669464003
498	0.619047619047619	28	8	0.299659439717504	0.0505062391223669	2	2	22	0.533333333333333	14	9	0.335031007522224
499	0.366666666666667	28	11	0	0	3	2	32	0.2	15	1	0
500	0.555555555555556	28	10	0	0.117462590466484	1	1	11	0	16	2	0.117462590466484
501	0.388888888888889	28	7	0.0283373872868646	0.0410005014258882	2	3	23	0.469387755102041	17	1	0.0681760416248918
502	0.6	28	11	0	0.136851940782239	1	2	12	2.66666666666667	18	1	0.136851940782239
503	0.6	28	11	0.0904946790383228	0	3	3	33	2.61224489795918	19	2	0.0904946790383228
504	0.366666666666667	28	11	0	0.114984088886359	2	2	22	2.46666666666667	20	3	0.114984088886359
505	0.466666666666667	29	11	0.073034656474781	0	3	2	32	2.4	3	3	0.073034656474781
506	0.7	29	11	0	0.136851940782239	1	3	13	2.51020408163265	4	4	0.136851940782239
507	0.761904761904762	29	8	0.0603324372749069	0.0505062391223669	2	1	21	0	5	5	0.107791511893432
508	0.533333333333333	29	11	0.166942915669274	0	3	1	31	0	6	6	0.166942915669274
509	0.571428571428571	29	8	0.11493322802154	0	3	3	33	0.448979591836735	7	7	0.11493322802154
510	0.761904761904762	29	8	0	0.0505062391223669	2	3	23	2.46938775510204	8	1	0.050506239122367
511	0.833333333333333	29	5	0	0.0256070754081942	1	3	13	0.408163265306122	9	2	0.0256070754081942
512	1	29	3	0.0777726890617092	0	3	1	31	0	10	3	0.0777726890617092
513	1	29	3	0	0.0147067968698871	1	1	11	0	11	4	0.0147067968698871
514	1	29	3	0	0.0147067968698871	1	2	12	0.333333333333333	12	5	0.0147067968698871
515	0.7	29	11	0.00839146560461124	0.114984088886359	2	1	21	0	13	6	0.122410669464003
516	1	29	3	0	0.0110598337306955	2	2	22	0.533333333333333	14	7	0.0110598337306955
517	0.333333333333333	29	11	0	0	3	2	32	0.2	15	1	0
518	0	29	10	0	0.117462590466484	1	1	11	0	16	2	0.117462590466484
519	0.833333333333333	29	5	0.0283373872868646	0.0211501941243778	2	3	23	0.469387755102041	17	1	0.0488882401691476
520	1	29	3	0	0.0147067968698871	1	2	12	2.66666666666667	18	2	0.0147067968698871
521	0.777777777777778	29	4	0.0718684379727815	0	3	3	33	2.61224489795918	19	3	0.0718684379727815
522	1	29	3	0	0.0110598337306955	2	2	22	2.46666666666667	20	4	0.0110598337306955
523	0.266666666666667	30	11	0.073034656474781	0	3	2	32	2.4	3	3	0.073034656474781
524	1	30	3	0	0.0147067968698871	1	3	13	2.51020408163265	4	4	0.0147067968698871
525	1	30	3	0	0.0110598337306955	2	1	21	0	5	5	0.0110598337306955
526	0.777777777777778	30	7	0.147487651681302	0	3	1	31	0	6	6	0.147487651681302
527	0.777777777777778	30	4	0.0249984189361667	0	3	3	33	0.448979591836735	7	7	0.0249984189361667
528	1	30	3	0	0.0110598337306955	2	3	23	2.46938775510204	8	8	0.0110598337306955
529	1	30	3	0	0.0147067968698871	1	3	13	0.408163265306122	9	9	0.0147067968698871
530	1	30	3	0.0777726890617092	0	3	1	31	0	10	10	0.0777726890617092
531	1	30	3	0	0.0147067968698871	1	1	11	0	11	11	0.0147067968698871
532	1	30	3	0	0.0147067968698871	1	2	12	0.333333333333333	12	12	0.0147067968698871
533	0.7	30	11	0.00839146560461124	0.114984088886359	2	1	21	0	13	13	0.122410669464003
534	1	30	3	0	0.0110598337306955	2	2	22	0.533333333333333	14	14	0.0110598337306955
535	0.366666666666667	30	11	0	0	3	2	32	0.2	15	1	0
536	1	30	3	0	0.0147067968698871	1	1	11	0	16	2	0.0147067968698871
537	1	30	3	0.00342457737048463	0.0110598337306955	2	3	23	0.469387755102041	17	3	0.0144465358448647
538	1	30	3	0	0.0147067968698871	1	2	12	2.66666666666667	18	4	0.0147067968698871
539	0.777777777777778	30	4	0.0718684379727815	0	3	3	33	2.61224489795918	19	5	0.0718684379727815
540	1	30	3	0	0.0110598337306955	2	2	22	2.46666666666667	20	6	0.0110598337306955
541	0	31	11	0.073034656474781	0	3	2	32	2.4	3	3	0.073034656474781
542	0	31	11	0	0.136851940782239	1	3	13	2.51020408163265	4	4	0.136851940782239
543	0.19047619047619	31	8	0.0603324372749069	0.0505062391223669	2	1	21	0	5	5	0.107791511893432
544	0.166666666666667	31	11	0.166942915669274	0	3	1	31	0	6	1	0.166942915669274
545	0	31	8	0.11493322802154	0	3	3	33	0.448979591836735	7	2	0.11493322802154
546	0	31	11	0	0.114984088886359	2	3	23	2.46938775510204	8	1	0.114984088886359
547	0	31	11	0	0.136851940782239	1	3	13	0.408163265306122	9	2	0.136851940782239
548	0.5	31	7	0.282840451505051	0	3	1	31	0	10	3	0.282840451505051
549	0	31	11	0	0.136851940782239	1	1	11	0	11	4	0.136851940782239
550	0	31	11	0	0.136851940782239	1	2	12	0.333333333333333	12	5	0.136851940782239
551	0	31	11	0.00839146560461124	0.114984088886359	2	1	21	0	13	6	0.122410669464003
552	0.333333333333333	31	9	0.299659439717504	0.0701421566742312	2	2	22	0.533333333333333	14	7	0.348782837022158
553	0	31	11	0	0	3	2	32	0.2	15	1	0
554	0	31	10	0	0.117462590466484	1	1	11	0	16	2	0.117462590466484
555	0.166666666666667	31	7	0.0283373872868646	0.0410005014258882	2	3	23	0.469387755102041	17	1	0.0681760416248918
556	0	31	11	0	0.136851940782239	1	2	12	2.66666666666667	18	1	0.136851940782239
557	0.3	31	11	0.0904946790383228	0	3	3	33	2.61224489795918	19	2	0.0904946790383228
558	0	31	11	0	0.114984088886359	2	2	22	2.46666666666667	20	3	0.114984088886359
559	0.366666666666667	32	11	0.073034656474781	0	3	2	32	2.4	3	3	0.073034656474781
560	0.366666666666667	32	11	0	0.136851940782239	1	3	13	2.51020408163265	4	4	0.136851940782239
561	0.238095238095238	32	8	0.0603324372749069	0.0505062391223669	2	1	21	0	5	5	0.107791511893432
562	0.533333333333333	32	11	0.166942915669274	0	3	1	31	0	6	1	0.166942915669274
563	0.666666666666667	32	8	0.11493322802154	0	3	3	33	0.448979591836735	7	2	0.11493322802154
564	0.366666666666667	32	11	0	0.114984088886359	2	3	23	2.46938775510204	8	1	0.114984088886359
565	0	32	11	0	0.136851940782239	1	3	13	0.408163265306122	9	2	0.136851940782239
566	1	32	3	0.0777726890617092	0	3	1	31	0	10	3	0.0777726890617092
567	0.366666666666667	32	11	0	0.136851940782239	1	1	11	0	11	4	0.136851940782239
568	0	32	11	0	0.136851940782239	1	2	12	0.333333333333333	12	5	0.136851940782239
569	0	32	11	0.00839146560461124	0.114984088886359	2	1	21	0	13	6	0.122410669464003
570	0.333333333333333	32	7	0.0662748252989781	0.0410005014258882	2	2	22	0.533333333333333	14	7	0.104558025655695
571	0.366666666666667	32	11	0	0	3	2	32	0.2	15	1	0
572	0	32	10	0	0.117462590466484	1	1	11	0	16	2	0.117462590466484
573	0.571428571428571	32	8	0.0470221703024638	0.0505062391223669	2	3	23	0.469387755102041	17	1	0.0951534964474818
574	0	32	11	0	0.136851940782239	1	2	12	2.66666666666667	18	1	0.136851940782239
575	0.666666666666667	32	5	0.0718684379727815	0	3	3	33	2.61224489795918	19	2	0.0718684379727815
576	0	32	11	0	0.114984088886359	2	2	22	2.46666666666667	20	3	0.114984088886359
577	0.4	33	11	0.073034656474781	0	3	2	32	2.4	3	1	0.073034656474781
578	0.5	33	11	0	0.136851940782239	1	3	13	2.51020408163265	4	2	0.136851940782239
579	0.571428571428571	33	8	0.0603324372749069	0.0505062391223669	2	1	21	0	5	3	0.107791511893432
580	0.777777777777778	33	7	0.147487651681302	0	3	1	31	0	6	1	0.147487651681302
581	0.523809523809524	33	8	0.11493322802154	0	3	3	33	0.448979591836735	7	2	0.11493322802154
582	0.666666666666667	33	11	0	0.114984088886359	2	3	23	2.46938775510204	8	3	0.114984088886359
583	0.3	33	11	0	0.136851940782239	1	3	13	0.408163265306122	9	4	0.136851940782239
584	0.611111111111111	33	7	0.282840451505051	0	3	1	31	0	10	5	0.282840451505051
585	0.3	33	11	0	0.136851940782239	1	1	11	0	11	1	0.136851940782239
586	0.5	33	11	0	0.136851940782239	1	2	12	0.333333333333333	12	2	0.136851940782239
587	0.0666666666666667	33	11	0.00839146560461124	0.114984088886359	2	1	21	0	13	3	0.122410669464003
588	0.476190476190476	33	8	0.299659439717504	0.0505062391223669	2	2	22	0.533333333333333	14	4	0.335031007522224
589	0	33	11	0	0	3	2	32	0.2	15	1	0
590	0.111111111111111	33	10	0	0.117462590466484	1	1	11	0	16	2	0.117462590466484
591	0.277777777777778	33	7	0.0283373872868646	0.0410005014258882	2	3	23	0.469387755102041	17	1	0.0681760416248918
592	0.2	33	11	0	0.136851940782239	1	2	12	2.66666666666667	18	1	0.136851940782239
593	0.666666666666667	33	11	0.0904946790383228	0	3	3	33	2.61224489795918	19	2	0.0904946790383228
594	0.2	33	11	0	0.114984088886359	2	2	22	2.46666666666667	20	3	0.114984088886359
595	0	34	11	0.073034656474781	0	3	2	32	2.4	3	3	0.073034656474781
596	0	34	11	0	0.136851940782239	1	3	13	2.51020408163265	4	4	0.136851940782239
597	0.380952380952381	34	8	0.0603324372749069	0.0505062391223669	2	1	21	0	5	5	0.107791511893432
598	0.722222222222222	34	7	0.147487651681302	0	3	1	31	0	6	1	0.147487651681302
599	0.333333333333333	34	8	0.11493322802154	0	3	3	33	0.448979591836735	7	2	0.11493322802154
600	0.7	34	11	0	0.114984088886359	2	3	23	2.46938775510204	8	1	0.114984088886359
601	0	34	11	0	0.136851940782239	1	3	13	0.408163265306122	9	2	0.136851940782239
602	0.777777777777778	34	4	0.0911597174992569	0	3	1	31	0	10	3	0.0911597174992569
603	0.833333333333333	34	5	0	0.0256070754081942	1	1	11	0	11	4	0.0256070754081942
604	0.6	34	11	0	0.136851940782239	1	2	12	0.333333333333333	12	5	0.136851940782239
605	0.266666666666667	34	11	0.00839146560461124	0.114984088886359	2	1	21	0	13	6	0.122410669464003
606	0.5	34	7	0.0662748252989781	0.0410005014258882	2	2	22	0.533333333333333	14	7	0.104558025655695
607	0	34	11	0	0	3	2	32	0.2	15	1	0
608	0.5	34	5	0	0.0256070754081942	1	1	11	0	16	2	0.0256070754081942
609	0.222222222222222	34	7	0.0283373872868646	0.0410005014258882	2	3	23	0.469387755102041	17	3	0.0681760416248918
610	0	34	11	0	0.136851940782239	1	2	12	2.66666666666667	18	1	0.136851940782239
611	0.5	34	5	0.0718684379727815	0	3	3	33	2.61224489795918	19	2	0.0718684379727815
612	0	34	11	0	0.114984088886359	2	2	22	2.46666666666667	20	3	0.114984088886359
613	0	35	11	0.073034656474781	0	3	2	32	2.4	3	1	0.073034656474781
614	0.366666666666667	35	11	0	0.136851940782239	1	3	13	2.51020408163265	4	2	0.136851940782239
615	0	35	8	0.0603324372749069	0.0505062391223669	2	1	21	0	5	3	0.107791511893432
616	0	35	11	0.166942915669274	0	3	1	31	0	6	1	0.166942915669274
617	0	35	8	0.11493322802154	0	3	3	33	0.448979591836735	7	2	0.11493322802154
618	0	35	11	0	0.114984088886359	2	3	23	2.46938775510204	8	1	0.114984088886359
619	0.366666666666667	35	11	0	0.136851940782239	1	3	13	0.408163265306122	9	2	0.136851940782239
620	0.555555555555556	35	7	0.282840451505051	0	3	1	31	0	10	3	0.282840451505051
621	0	35	11	0	0.136851940782239	1	1	11	0	11	1	0.136851940782239
622	0	35	11	0	0.136851940782239	1	2	12	0.333333333333333	12	2	0.136851940782239
623	0	35	11	0.00839146560461124	0.114984088886359	2	1	21	0	13	3	0.122410669464003
624	0.111111111111111	35	7	0.0662748252989781	0.0410005014258882	2	2	22	0.533333333333333	14	4	0.104558025655695
625	0	35	11	0	0	3	2	32	0.2	15	1	0
626	0.37037037037037	35	10	0	0.117462590466484	1	1	11	0	16	2	0.117462590466484
627	0	35	7	0.0283373872868646	0.0410005014258882	2	3	23	0.469387755102041	17	1	0.0681760416248918
628	0.366666666666667	35	11	0	0.136851940782239	1	2	12	2.66666666666667	18	1	0.136851940782239
629	0	35	11	0.0904946790383228	0	3	3	33	2.61224489795918	19	2	0.0904946790383228
630	0	35	11	0	0.114984088886359	2	2	22	2.46666666666667	20	3	0.114984088886359
631	1	36	3	0.0104080764255013	0	3	2	32	2.4	3	3	0.0104080764255013
632	0.888888888888889	36	4	0	0.0201731392758234	1	3	13	2.51020408163265	4	4	0.0201731392758234
633	1	36	3	0	0.0110598337306955	2	1	21	0	5	5	0.0110598337306955
634	1	36	3	0.00999960001199973	0	3	1	31	0	6	6	0.00999960001199973
635	1	36	3	0.0249984189361667	0	3	3	33	0.448979591836735	7	7	0.0249984189361667
636	0.7	36	11	0	0.114984088886359	2	3	23	2.46938775510204	8	8	0.114984088886359
637	1	36	3	0	0.0147067968698871	1	3	13	0.408163265306122	9	9	0.0147067968698871
638	1	36	3	0.0777726890617092	0	3	1	31	0	10	10	0.0777726890617092
639	0.7	36	11	0	0.136851940782239	1	1	11	0	11	11	0.136851940782239
640	0.366666666666667	36	11	0	0.136851940782239	1	2	12	0.333333333333333	12	12	0.136851940782239
641	0.433333333333333	36	11	0.00839146560461124	0.114984088886359	2	1	21	0	13	13	0.122410669464003
642	0.533333333333333	36	6	0.039598792408834	0.0309315734477132	2	2	22	0.533333333333333	14	14	0.0693055129007126
643	0.366666666666667	36	11	0	0	3	2	32	0.2	15	1	0
644	0.703703703703704	36	10	0	0.117462590466484	1	1	11	0	16	2	0.117462590466484
645	0.6	36	6	0.0283373872868646	0.0309315734477132	2	3	23	0.469387755102041	17	1	0.0583924407583979
646	0.666666666666667	36	11	0	0.136851940782239	1	2	12	2.66666666666667	18	2	0.136851940782239
647	1	36	3	0.0718684379727815	0	3	3	33	2.61224489795918	19	3	0.0718684379727815
648	1	36	3	0	0.0110598337306955	2	2	22	2.46666666666667	20	4	0.0110598337306955
649	0.7	37	11	0.073034656474781	0	3	2	32	2.4	3	3	0.073034656474781
650	0.888888888888889	37	4	0	0.0201731392758234	1	3	13	2.51020408163265	4	4	0.0201731392758234
651	0.333333333333333	37	8	0.0603324372749069	0.0505062391223669	2	1	21	0	5	5	0.107791511893432
652	0.777777777777778	37	7	0.147487651681302	0	3	1	31	0	6	1	0.147487651681302
653	0.761904761904762	37	8	0.11493322802154	0	3	3	33	0.448979591836735	7	2	0.11493322802154
654	0.7	37	11	0	0.114984088886359	2	3	23	2.46938775510204	8	3	0.114984088886359
655	0.777777777777778	37	4	0	0.0201731392758234	1	3	13	0.408163265306122	9	4	0.0201731392758234
656	1	37	3	0.0777726890617092	0	3	1	31	0	10	5	0.0777726890617092
657	1	37	3	0	0.0147067968698871	1	1	11	0	11	6	0.0147067968698871
658	1	37	3	0	0.0147067968698871	1	2	12	0.333333333333333	12	7	0.0147067968698871
659	0.7	37	11	0.00839146560461124	0.114984088886359	2	1	21	0	13	8	0.122410669464003
660	0.833333333333333	37	5	0.039598792408834	0.0211501941243778	2	2	22	0.533333333333333	14	9	0.0599114643866741
661	0.7	37	11	0	0	3	2	32	0.2	15	1	0
662	1	37	3	0	0.0147067968698871	1	1	11	0	16	2	0.0147067968698871
663	0.833333333333333	37	5	0.0283373872868646	0.0211501941243778	2	3	23	0.469387755102041	17	3	0.0488882401691476
664	0.7	37	11	0	0.136851940782239	1	2	12	2.66666666666667	18	4	0.136851940782239
665	1	37	3	0.0718684379727815	0	3	3	33	2.61224489795918	19	5	0.0718684379727815
666	0.7	37	11	0	0.114984088886359	2	2	22	2.46666666666667	20	6	0.114984088886359
667	0.566666666666667	38	11	0.073034656474781	0	3	2	32	2.4	3	1	0.073034656474781
668	0.566666666666667	38	11	0	0.136851940782239	1	3	13	2.51020408163265	4	2	0.136851940782239
669	0.523809523809524	38	8	0.0603324372749069	0.0505062391223669	2	1	21	0	5	3	0.107791511893432
670	1	38	3	0.00999960001199973	0	3	1	31	0	6	1	0.00999960001199973
671	0.666666666666667	38	7	0.046399445736655	0	3	3	33	0.448979591836735	7	2	0.046399445736655
672	0.366666666666667	38	11	0	0.114984088886359	2	3	23	2.46938775510204	8	3	0.114984088886359
673	0.633333333333333	38	11	0	0.136851940782239	1	3	13	0.408163265306122	9	4	0.136851940782239
674	0.777777777777778	38	4	0.0911597174992569	0	3	1	31	0	10	5	0.0911597174992569
675	0.666666666666667	38	8	0	0.068265221363675	1	1	11	0	11	6	0.068265221363675
676	0.366666666666667	38	11	0	0.136851940782239	1	2	12	0.333333333333333	12	7	0.136851940782239
677	0.6	38	11	0.00839146560461124	0.114984088886359	2	1	21	0	13	8	0.122410669464003
678	0.476190476190476	38	8	0.299659439717504	0.0505062391223669	2	2	22	0.533333333333333	14	9	0.335031007522224
679	0.366666666666667	38	11	0	0	3	2	32	0.2	15	1	0
680	0.75	38	5	0	0.0256070754081942	1	1	11	0	16	2	0.0256070754081942
681	0.476190476190476	38	8	0.0470221703024638	0.0505062391223669	2	3	23	0.469387755102041	17	3	0.0951534964474818
682	0.666666666666667	38	7	0	0.0488240583126861	1	2	12	2.66666666666667	18	1	0.0488240583126861
683	0.566666666666667	38	11	0.0904946790383228	0	3	3	33	2.61224489795918	19	2	0.0904946790383228
684	0.666666666666667	38	5	0	0.0211501941243778	2	2	22	2.46666666666667	20	3	0.0211501941243778
685	0.666666666666667	39	5	0.0258696771416536	0	3	2	32	2.4	3	3	0.0258696771416536
686	0	39	11	0	0.136851940782239	1	3	13	2.51020408163265	4	4	0.136851940782239
687	0.666666666666667	39	4	0.0336696224955856	0.0149347040444617	2	1	21	0	5	5	0.048101480692787
688	1	39	3	0.00999960001199973	0	3	1	31	0	6	6	0.00999960001199973
689	0.777777777777778	39	4	0.0249984189361667	0	3	3	33	0.448979591836735	7	7	0.0249984189361667
690	0.366666666666667	39	11	0	0.114984088886359	2	3	23	2.46938775510204	8	8	0.114984088886359
691	0.633333333333333	39	11	0	0.136851940782239	1	3	13	0.408163265306122	9	9	0.136851940782239
692	1	39	3	0.0777726890617092	0	3	1	31	0	10	10	0.0777726890617092
693	1	39	3	0	0.0147067968698871	1	1	11	0	11	11	0.0147067968698871
694	0.3	39	11	0	0.136851940782239	1	2	12	0.333333333333333	12	12	0.136851940782239
695	0.666666666666667	39	11	0.00839146560461124	0.114984088886359	2	1	21	0	13	13	0.122410669464003
696	0.619047619047619	39	8	0.299659439717504	0.0505062391223669	2	2	22	0.533333333333333	14	14	0.335031007522224
697	0.366666666666667	39	11	0	0	3	2	32	0.2	15	1	0
698	1	39	3	0	0.0147067968698871	1	1	11	0	16	2	0.0147067968698871
699	0.6	39	6	0.0283373872868646	0.0309315734477132	2	3	23	0.469387755102041	17	3	0.0583924407583979
700	0	39	11	0	0.136851940782239	1	2	12	2.66666666666667	18	4	0.136851940782239
701	0.666666666666667	39	5	0.0718684379727815	0	3	3	33	2.61224489795918	19	5	0.0718684379727815
702	0.366666666666667	39	11	0	0.114984088886359	2	2	22	2.46666666666667	20	6	0.114984088886359
703	0.2	40	11	0.073034656474781	0	3	2	32	2.4	3	3	0.073034656474781
704	0	40	11	0	0.136851940782239	1	3	13	2.51020408163265	4	4	0.136851940782239
705	0.375	40	9	0.0741504076250737	0.0701421566742312	2	1	21	0	5	5	0.139091494790209
706	0.523809523809524	40	8	0.156012434169779	0	3	1	31	0	6	1	0.156012434169779
707	0.428571428571429	40	8	0.11493322802154	0	3	3	33	0.448979591836735	7	2	0.11493322802154
708	0.7	40	11	0	0.114984088886359	2	3	23	2.46938775510204	8	1	0.114984088886359
709	0	40	11	0	0.136851940782239	1	3	13	0.408163265306122	9	2	0.136851940782239
710	0.666666666666667	40	4	0.0911597174992569	0	3	1	31	0	10	3	0.0911597174992569
711	0	40	11	0	0.136851940782239	1	1	11	0	11	4	0.136851940782239
712	0	40	11	0	0.136851940782239	1	2	12	0.333333333333333	12	5	0.136851940782239
713	0.0666666666666667	40	11	0.00839146560461124	0.114984088886359	2	1	21	0	13	6	0.122410669464003
714	0.333333333333333	40	7	0.0662748252989781	0.0410005014258882	2	2	22	0.533333333333333	14	7	0.104558025655695
715	0	40	11	0	0	3	2	32	0.2	15	1	0
716	0	40	10	0	0.117462590466484	1	1	11	0	16	2	0.117462590466484
717	0.166666666666667	40	7	0.0283373872868646	0.0410005014258882	2	3	23	0.469387755102041	17	1	0.0681760416248918
718	1	40	3	0	0.0147067968698871	1	2	12	2.66666666666667	18	1	0.0147067968698871
719	0.888888888888889	40	4	0.0718684379727815	0	3	3	33	2.61224489795918	19	2	0.0718684379727815
720	0	40	11	0	0.114984088886359	2	2	22	2.46666666666667	20	3	0.114984088886359
721	0.611111111111111	41	7	0.0447216886034789	0	3	2	32	2.4	3	3	0.0447216886034789
722	0	41	11	0	0.136851940782239	1	3	13	2.51020408163265	4	4	0.136851940782239
723	0.888888888888889	41	4	0.0336696224955856	0.0149347040444617	2	1	21	0	5	5	0.048101480692787
724	0.777777777777778	41	7	0.147487651681302	0	3	1	31	0	6	6	0.147487651681302
725	0.5	41	5	0.0393359819988255	0	3	3	33	0.448979591836735	7	7	0.0393359819988255
726	0.7	41	11	0	0.114984088886359	2	3	23	2.46938775510204	8	8	0.114984088886359
727	0.366666666666667	41	11	0	0.136851940782239	1	3	13	0.408163265306122	9	9	0.136851940782239
728	1	41	3	0.0777726890617092	0	3	1	31	0	10	10	0.0777726890617092
729	0.366666666666667	41	11	0	0.136851940782239	1	1	11	0	11	11	0.136851940782239
730	0.333333333333333	41	11	0	0.136851940782239	1	2	12	0.333333333333333	12	12	0.136851940782239
731	0.366666666666667	41	11	0.00839146560461124	0.114984088886359	2	1	21	0	13	13	0.122410669464003
732	0.476190476190476	41	8	0.299659439717504	0.0505062391223669	2	2	22	0.533333333333333	14	14	0.335031007522224
733	0	41	11	0	0	3	2	32	0.2	15	1	0
734	0.37037037037037	41	10	0	0.117462590466484	1	1	11	0	16	2	0.117462590466484
735	0.666666666666667	41	5	0.0283373872868646	0.0211501941243778	2	3	23	0.469387755102041	17	1	0.0488882401691476
736	0.666666666666667	41	11	0	0.136851940782239	1	2	12	2.66666666666667	18	2	0.136851940782239
737	1	41	3	0.0718684379727815	0	3	3	33	2.61224489795918	19	3	0.0718684379727815
738	0.366666666666667	41	11	0	0.114984088886359	2	2	22	2.46666666666667	20	4	0.114984088886359
739	0.233333333333333	42	11	0.073034656474781	0	3	2	32	2.4	3	1	0.073034656474781
740	0	42	11	0	0.136851940782239	1	3	13	2.51020408163265	4	2	0.136851940782239
741	0.238095238095238	42	8	0.0603324372749069	0.0505062391223669	2	1	21	0	5	3	0.107791511893432
742	0.533333333333333	42	11	0.166942915669274	0	3	1	31	0	6	1	0.166942915669274
743	0.238095238095238	42	8	0.11493322802154	0	3	3	33	0.448979591836735	7	2	0.11493322802154
744	0.366666666666667	42	11	0	0.114984088886359	2	3	23	2.46938775510204	8	1	0.114984088886359
745	0	42	11	0	0.136851940782239	1	3	13	0.408163265306122	9	2	0.136851940782239
746	1	42	3	0.0777726890617092	0	3	1	31	0	10	3	0.0777726890617092
747	0	42	11	0	0.136851940782239	1	1	11	0	11	4	0.136851940782239
748	0	42	11	0	0.136851940782239	1	2	12	0.333333333333333	12	5	0.136851940782239
749	0	42	11	0.00839146560461124	0.114984088886359	2	1	21	0	13	6	0.122410669464003
750	0.380952380952381	42	8	0.299659439717504	0.0505062391223669	2	2	22	0.533333333333333	14	7	0.335031007522224
751	0	42	11	0	0	3	2	32	0.2	15	1	0
752	0	42	10	0	0.117462590466484	1	1	11	0	16	2	0.117462590466484
753	0.333333333333333	42	8	0.0470221703024638	0.0505062391223669	2	3	23	0.469387755102041	17	1	0.0951534964474818
754	0	42	11	0	0.136851940782239	1	2	12	2.66666666666667	18	1	0.136851940782239
755	1	42	3	0.0718684379727815	0	3	3	33	2.61224489795918	19	2	0.0718684379727815
756	0	42	11	0	0.114984088886359	2	2	22	2.46666666666667	20	3	0.114984088886359
757	0.555555555555556	43	7	0.0447216886034789	0	3	2	32	2.4	3	3	0.0447216886034789
758	0	43	11	0	0.136851940782239	1	3	13	2.51020408163265	4	4	0.136851940782239
759	0.458333333333333	43	9	0.0741504076250737	0.0701421566742312	2	1	21	0	5	5	0.139091494790209
760	0.533333333333333	43	11	0.166942915669274	0	3	1	31	0	6	1	0.166942915669274
761	0.428571428571429	43	8	0.11493322802154	0	3	3	33	0.448979591836735	7	2	0.11493322802154
762	0.466666666666667	43	11	0	0.114984088886359	2	3	23	2.46938775510204	8	1	0.114984088886359
763	0.266666666666667	43	11	0	0.136851940782239	1	3	13	0.408163265306122	9	2	0.136851940782239
764	0.533333333333333	43	6	0.230965501117701	0	3	1	31	0	10	3	0.230965501117701
765	0	43	11	0	0.136851940782239	1	1	11	0	11	4	0.136851940782239
766	0	43	11	0	0.136851940782239	1	2	12	0.333333333333333	12	5	0.136851940782239
767	0	43	11	0.00839146560461124	0.114984088886359	2	1	21	0	13	6	0.122410669464003
768	0.380952380952381	43	8	0.299659439717504	0.0505062391223669	2	2	22	0.533333333333333	14	7	0.335031007522224
769	0	43	11	0	0	3	2	32	0.2	15	1	0
770	0	43	10	0	0.117462590466484	1	1	11	0	16	2	0.117462590466484
771	0.222222222222222	43	7	0.0283373872868646	0.0410005014258882	2	3	23	0.469387755102041	17	1	0.0681760416248918
772	0.2	43	11	0	0.136851940782239	1	2	12	2.66666666666667	18	1	0.136851940782239
773	0.777777777777778	43	4	0.0718684379727815	0	3	3	33	2.61224489795918	19	2	0.0718684379727815
774	0.2	43	11	0	0.114984088886359	2	2	22	2.46666666666667	20	3	0.114984088886359
775	0	44	11	0.073034656474781	0	3	2	32	2.4	3	1	0.073034656474781
776	0	44	11	0	0.136851940782239	1	3	13	2.51020408163265	4	2	0.136851940782239
777	0.5	44	9	0.0741504076250737	0.0701421566742312	2	1	21	0	5	3	0.139091494790209
778	0.25	44	9	0.156012434169779	0	3	1	31	0	6	1	0.156012434169779
779	0.285714285714286	44	8	0.11493322802154	0	3	3	33	0.448979591836735	7	2	0.11493322802154
780	0	44	11	0	0.114984088886359	2	3	23	2.46938775510204	8	1	0.114984088886359
781	0	44	11	0	0.136851940782239	1	3	13	0.408163265306122	9	2	0.136851940782239
782	0.666666666666667	44	4	0.0911597174992569	0	3	1	31	0	10	3	0.0911597174992569
783	0.666666666666667	44	4	0	0.0201731392758234	1	1	11	0	11	4	0.0201731392758234
784	0.566666666666667	44	11	0	0.136851940782239	1	2	12	0.333333333333333	12	5	0.136851940782239
785	0	44	11	0.00839146560461124	0.114984088886359	2	1	21	0	13	6	0.122410669464003
786	0	44	7	0.0662748252989781	0.0410005014258882	2	2	22	0.533333333333333	14	7	0.104558025655695
787	0	44	11	0	0	3	2	32	0.2	15	1	0
788	0.703703703703704	44	10	0	0.117462590466484	1	1	11	0	16	2	0.117462590466484
789	0	44	7	0.0283373872868646	0.0410005014258882	2	3	23	0.469387755102041	17	1	0.0681760416248918
790	0.7	44	11	0	0.136851940782239	1	2	12	2.66666666666667	18	1	0.136851940782239
791	0.266666666666667	44	11	0.0904946790383228	0	3	3	33	2.61224489795918	19	2	0.0904946790383228
792	0	44	11	0	0.114984088886359	2	2	22	2.46666666666667	20	3	0.114984088886359
793	0	45	11	0.073034656474781	0	3	2	32	2.4	3	3	0.073034656474781
794	0	45	11	0	0.136851940782239	1	3	13	2.51020408163265	4	4	0.136851940782239
795	0.238095238095238	45	8	0.0603324372749069	0.0505062391223669	2	1	21	0	5	5	0.107791511893432
796	0.2	45	11	0.166942915669274	0	3	1	31	0	6	1	0.166942915669274
797	0.333333333333333	45	8	0.11493322802154	0	3	3	33	0.448979591836735	7	2	0.11493322802154
798	0.366666666666667	45	11	0	0.114984088886359	2	3	23	2.46938775510204	8	1	0.114984088886359
799	0	45	11	0	0.136851940782239	1	3	13	0.408163265306122	9	2	0.136851940782239
800	0.8	45	6	0.230965501117701	0	3	1	31	0	10	3	0.230965501117701
801	0	45	11	0	0.136851940782239	1	1	11	0	11	4	0.136851940782239
802	0	45	11	0	0.136851940782239	1	2	12	0.333333333333333	12	5	0.136851940782239
803	0	45	11	0.00839146560461124	0.114984088886359	2	1	21	0	13	6	0.122410669464003
804	0.619047619047619	45	8	0.299659439717504	0.0505062391223669	2	2	22	0.533333333333333	14	7	0.335031007522224
805	0	45	11	0	0	3	2	32	0.2	15	1	0
806	0.37037037037037	45	10	0	0.117462590466484	1	1	11	0	16	2	0.117462590466484
807	0.166666666666667	45	7	0.0283373872868646	0.0410005014258882	2	3	23	0.469387755102041	17	1	0.0681760416248918
808	0	45	11	0	0.136851940782239	1	2	12	2.66666666666667	18	1	0.136851940782239
809	0.666666666666667	45	6	0.0718684379727815	0	3	3	33	2.61224489795918	19	2	0.0718684379727815
810	0.366666666666667	45	11	0	0.114984088886359	2	2	22	2.46666666666667	20	3	0.114984088886359
811	0.633333333333333	46	11	0.073034656474781	0	3	2	32	2.4	3	3	0.073034656474781
812	0	46	11	0	0.136851940782239	1	3	13	2.51020408163265	4	4	0.136851940782239
813	1	46	3	0	0.0110598337306955	2	1	21	0	5	5	0.0110598337306955
814	0.5	46	11	0.166942915669274	0	3	1	31	0	6	6	0.166942915669274
815	0.19047619047619	46	8	0.11493322802154	0	3	3	33	0.448979591836735	7	7	0.11493322802154
816	0	46	11	0	0.114984088886359	2	3	23	2.46938775510204	8	1	0.114984088886359
817	0	46	11	0	0.136851940782239	1	3	13	0.408163265306122	9	2	0.136851940782239
818	1	46	3	0.0777726890617092	0	3	1	31	0	10	3	0.0777726890617092
819	0.333333333333333	46	11	0	0.136851940782239	1	1	11	0	11	4	0.136851940782239
820	0	46	11	0	0.136851940782239	1	2	12	0.333333333333333	12	5	0.136851940782239
821	0.366666666666667	46	11	0.00839146560461124	0.114984088886359	2	1	21	0	13	6	0.122410669464003
822	0.4	46	6	0.039598792408834	0.0309315734477132	2	2	22	0.533333333333333	14	7	0.0693055129007126
823	0.366666666666667	46	11	0	0	3	2	32	0.2	15	1	0
824	0.222222222222222	46	10	0	0.117462590466484	1	1	11	0	16	2	0.117462590466484
825	0.444444444444444	46	10	0.122956462303162	0.0855154038893956	2	3	23	0.469387755102041	17	1	0.197957194657892
826	0	46	11	0	0.136851940782239	1	2	12	2.66666666666667	18	1	0.136851940782239
827	0.4	46	6	0.0718684379727815	0	3	3	33	2.61224489795918	19	2	0.0718684379727815
828	0	46	11	0	0.114984088886359	2	2	22	2.46666666666667	20	3	0.114984088886359
829	0.566666666666667	47	11	0.073034656474781	0	3	2	32	2.4	3	3	0.073034656474781
830	0.266666666666667	47	11	0	0.136851940782239	1	3	13	2.51020408163265	4	4	0.136851940782239
831	0.428571428571429	47	8	0.0603324372749069	0.0505062391223669	2	1	21	0	5	5	0.107791511893432
832	1	47	3	0.00999960001199973	0	3	1	31	0	6	1	0.00999960001199973
833	0.476190476190476	47	8	0.11493322802154	0	3	3	33	0.448979591836735	7	2	0.11493322802154
834	1	47	3	0	0.0110598337306955	2	3	23	2.46938775510204	8	1	0.0110598337306955
835	0.233333333333333	47	11	0	0.136851940782239	1	3	13	0.408163265306122	9	2	0.136851940782239
836	1	47	3	0.0777726890617092	0	3	1	31	0	10	3	0.0777726890617092
837	0.266666666666667	47	11	0	0.136851940782239	1	1	11	0	11	4	0.136851940782239
838	0.366666666666667	47	11	0	0.136851940782239	1	2	12	0.333333333333333	12	5	0.136851940782239
839	0	47	11	0.00839146560461124	0.114984088886359	2	1	21	0	13	6	0.122410669464003
840	0.333333333333333	47	7	0.0662748252989781	0.0410005014258882	2	2	22	0.533333333333333	14	7	0.104558025655695
841	0	47	11	0	0	3	2	32	0.2	15	1	0
842	0.296296296296296	47	10	0	0.117462590466484	1	1	11	0	16	2	0.117462590466484
843	0.285714285714286	47	8	0.0470221703024638	0.0505062391223669	2	3	23	0.469387755102041	17	1	0.0951534964474818
844	0.7	47	11	0	0.136851940782239	1	2	12	2.66666666666667	18	2	0.136851940782239
845	1	47	3	0.0718684379727815	0	3	3	33	2.61224489795918	19	3	0.0718684379727815
846	0	47	11	0	0.114984088886359	2	2	22	2.46666666666667	20	4	0.114984088886359
847	0	48	11	0.073034656474781	0	3	2	32	2.4	3	3	0.073034656474781
848	0	48	11	0	0.136851940782239	1	3	13	2.51020408163265	4	4	0.136851940782239
849	0.333333333333333	48	8	0.0603324372749069	0.0505062391223669	2	1	21	0	5	5	0.107791511893432
850	0.3	48	11	0.166942915669274	0	3	1	31	0	6	1	0.166942915669274
851	0.380952380952381	48	8	0.11493322802154	0	3	3	33	0.448979591836735	7	2	0.11493322802154
852	0.166666666666667	48	11	0	0.114984088886359	2	3	23	2.46938775510204	8	1	0.114984088886359
853	0.366666666666667	48	11	0	0.136851940782239	1	3	13	0.408163265306122	9	2	0.136851940782239
854	0.611111111111111	48	7	0.282840451505051	0	3	1	31	0	10	3	0.282840451505051
855	0.333333333333333	48	11	0	0.136851940782239	1	1	11	0	11	1	0.136851940782239
856	0	48	11	0	0.136851940782239	1	2	12	0.333333333333333	12	2	0.136851940782239
857	0	48	11	0.00839146560461124	0.114984088886359	2	1	21	0	13	3	0.122410669464003
858	0	48	7	0.0662748252989781	0.0410005014258882	2	2	22	0.533333333333333	14	4	0.104558025655695
859	0	48	11	0	0	3	2	32	0.2	15	1	0
860	0	48	10	0	0.117462590466484	1	1	11	0	16	2	0.117462590466484
861	0	48	7	0.0283373872868646	0.0410005014258882	2	3	23	0.469387755102041	17	1	0.0681760416248918
862	0.366666666666667	48	11	0	0.136851940782239	1	2	12	2.66666666666667	18	1	0.136851940782239
863	0.2	48	11	0.0904946790383228	0	3	3	33	2.61224489795918	19	2	0.0904946790383228
864	0	48	11	0	0.114984088886359	2	2	22	2.46666666666667	20	3	0.114984088886359
865	0.6	49	11	0	0.136851940782239	1	3	13	2.44897959183673	3	3	0.136851940782239
866	0.6	49	11	0.024558258083006	0.114984088886359	2	3	23	0.469387755102041	4	4	0.136718538039055
867	0.703703703703704	49	10	0.0537328027362629	0.0855154038893956	2	2	22	0.6	5	5	0.134653224297558
868	1	49	3	0	0.0147067968698871	1	1	11	0	6	1	0.0147067968698871
869	0.666666666666667	49	5	0	0.0256070754081942	1	2	12	2.4	7	2	0.0256070754081942
870	1	49	3	0	0.0147067968698871	1	2	12	0.6	8	3	0.0147067968698871
871	0.555555555555556	49	10	0.0215221914344774	0.0855154038893956	2	2	22	2.26666666666667	9	4	0.105197116430769
872	0	49	11	0	0	3	3	33	2.59183673469388	10	5	0
873	0.5	49	9	0.168729295059509	0	3	1	31	0	11	6	0.168729295059509
874	1	49	3	0	0.0147067968698871	1	1	11	0	12	7	0.0147067968698871
875	1	49	3	0	0.0147067968698871	1	3	13	0.408163265306122	13	8	0.0147067968698871
876	0.380952380952381	49	8	0.021776372862193	0	3	2	32	0.6	14	9	0.021776372862193
877	0.8	49	6	0.00694421296874992	0.0309315734477132	2	1	21	0	15	10	0.0376609909829837
878	0.7	49	11	0.00735268897915664	0.114984088886359	2	1	21	0	16	11	0.121491335622383
879	0.625	49	9	0.0340074973233593	0	3	2	32	2.53333333333333	17	12	0.0340074973233593
880	0.366666666666667	49	11	0.00734199154381898	0	3	1	31	0	18	13	0.00734199154381898
881	0.5	49	11	0.0135565384885389	0.114984088886359	2	3	23	2.48979591836735	19	14	0.12698184114834
882	0.5	49	5	0.0393359819988255	0	3	3	33	0.448979591836735	20	15	0.0393359819988255
883	0.761904761904762	50	8	0.0129307728753048	0	3	1	31	0	3	3	0.0129307728753048
884	0.777777777777778	50	4	0	0.0201731392758234	1	1	11	0	4	4	0.0201731392758234
885	1	50	3	0	0.0110598337306955	2	1	21	0	5	5	0.0110598337306955
886	1	50	3	0	0.0147067968698871	1	2	12	2.66666666666667	6	6	0.0147067968698871
887	0.666666666666667	50	11	0	0	3	3	33	0.775510204081633	7	7	0
888	1	50	3	0	0.0110598337306955	2	1	21	0	8	8	0.0110598337306955
889	1	50	3	0	0.0110598337306955	2	3	23	2.63265306122449	9	9	0.0110598337306955
890	0.7	50	11	0	0	3	1	31	0	10	10	0
891	0.7	50	11	0	0	3	2	32	2.4	11	11	0
892	1	50	3	0.0186711243281881	0.0110598337306955	2	2	22	0.4	12	12	0.0295244585282487
893	0.888888888888889	50	4	0.037802571668506	0	3	2	32	0.733333333333333	13	13	0.037802571668506
894	0.7	50	11	0.00734199154381898	0	3	3	33	2.53061224489796	14	14	0.00734199154381898
895	1	50	3	0	0.0147067968698871	1	3	13	2.44897959183673	15	15	0.0147067968698871
896	1	50	3	0	0.0147067968698871	1	3	13	0.612244897959184	16	16	0.0147067968698871
897	1	50	3	0	0.0147067968698871	1	2	12	0.2	17	17	0.0147067968698871
898	1	50	3	0.00409825570949107	0.0110598337306955	2	2	22	2.33333333333333	18	18	0.0151127634134538
899	1	50	3	0	0.0110598337306955	2	3	23	0.489795918367347	19	19	0.0110598337306955
900	1	50	3	0	0.0147067968698871	1	1	11	0	20	20	0.0147067968698871
901	0.380952380952381	51	8	0	0.068265221363675	1	3	13	0.448979591836735	3	3	0.068265221363675
902	0.633333333333333	51	11	0	0.136851940782239	1	3	13	2.44897959183673	4	1	0.136851940782239
903	0.8	51	6	0.0794491777611146	0	3	2	32	0.666666666666667	5	2	0.0794491777611146
904	0.633333333333333	51	11	0.024558258083006	0.114984088886359	2	1	21	0	6	3	0.136718538039055
905	0.666666666666667	51	11	0	0.136851940782239	1	2	12	2.4	7	4	0.136851940782239
906	0.633333333333333	51	11	0.00499985858164376	0.114984088886359	2	3	23	2.55102040816327	8	5	0.119409043284432
907	0.481481481481481	51	10	0.321756602875296	0	3	1	31	0	9	6	0.321756602875296
908	1	51	3	0	0	3	3	33	0.775510204081633	10	1	0
909	0.7	51	11	0.0238235174253861	0	3	2	32	2.66666666666667	11	2	0.0238235174253861
910	0.722222222222222	51	7	0	0.0488240583126861	1	1	11	0	12	3	0.0488240583126861
911	0.366666666666667	51	11	0.00734199154381898	0	3	1	31	0	13	1	0.00734199154381898
912	0.366666666666667	51	11	0	0.136851940782239	1	1	11	0	14	2	0.136851940782239
913	0.366666666666667	51	11	0.00409825570949107	0.114984088886359	2	2	22	2.33333333333333	15	3	0.118611110397071
914	0.555555555555556	51	7	0.0317603488806137	0.0410005014258882	2	3	23	0.448979591836735	16	4	0.0714586600769356
915	0.566666666666667	51	11	0.0904946790383228	0	3	3	33	2.61224489795918	17	5	0.0904946790383228
916	0.714285714285714	51	8	0	0.068265221363675	1	2	12	0.733333333333333	18	6	0.068265221363675
917	0.366666666666667	51	11	0	0.114984088886359	2	1	21	0	19	1	0.114984088886359
918	1	51	2	0	0.00674996029072371	2	2	22	0.333333333333333	20	2	0.00674996029072372
919	0.666666666666667	52	5	0.0509348268422334	0	3	2	32	0.733333333333333	3	3	0.0509348268422334
920	0.5	52	9	0.312129281022042	0	3	3	33	0.612244897959184	4	4	0.312129281022042
921	0.3	52	11	0.0235168959408057	0.114984088886359	2	3	23	0.73469387755102	5	5	0.135796915973976
922	0.366666666666667	52	11	0	0	3	1	31	0	6	6	0
923	0.366666666666667	52	11	0.042461134648245	0.114984088886359	2	2	22	2.26666666666667	7	7	0.152562868653994
924	0	52	11	0	0.114984088886359	2	3	23	2.63265306122449	8	8	0.114984088886359
925	0	52	11	0	0.136851940782239	1	3	13	2.46938775510204	9	9	0.136851940782239
926	0.633333333333333	52	11	0	0.136851940782239	1	1	11	0	10	10	0.136851940782239
927	0.518518518518518	52	10	0.0569806155742449	0.0855154038893956	2	1	21	0	11	11	0.137623299108943
928	0	52	11	0	0.136851940782239	1	2	12	2.66666666666667	12	12	0.136851940782239
929	0.633333333333333	52	11	0.00499985858164376	0.114984088886359	2	1	21	0	13	13	0.119409043284432
930	0.37037037037037	52	10	0.0301644761830075	0	3	2	32	2.53333333333333	14	14	0.0301644761830075
931	0.533333333333333	52	11	0.0677435002500629	0	3	3	33	2.44897959183673	15	15	0.0677435002500629
932	0.566666666666667	52	11	0	0.136851940782239	1	3	13	0.428571428571429	16	16	0.136851940782239
933	0	52	11	0	0.136851940782239	1	2	12	0.2	17	17	0.136851940782239
934	1	52	3	0.0512390133920252	0.0110598337306955	2	2	22	0.4	18	18	0.06173215215408
935	0.233333333333333	52	11	0.217561978303904	0	3	1	31	0	19	19	0.217561978303904
936	0.75	52	5	0	0.0256070754081942	1	1	11	0	20	20	0.0256070754081942
937	0.7	53	11	0	0.114984088886359	2	3	23	0.26530612244898	3	3	0.114984088886359
938	0	53	11	0	0.136851940782239	1	3	13	2.59183673469388	4	4	0.136851940782239
939	0.7	53	11	0	0.136851940782239	1	2	12	2.4	5	5	0.136851940782239
940	1	53	3	0.0718684379727815	0	3	1	31	0	6	6	0.0718684379727815
941	1	53	3	0	0.0147067968698871	1	3	13	0.489795918367347	7	7	0.0147067968698871
942	0.7	53	11	0.00409825570949107	0.114984088886359	2	2	22	2.33333333333333	8	8	0.118611110397071
943	0.7	53	11	0	0.136851940782239	1	2	12	0.333333333333333	9	9	0.136851940782239
944	1	53	3	0.0186711243281881	0.0110598337306955	2	2	22	0.4	10	10	0.0295244585282487
945	0.5	53	9	0.168729295059509	0	3	1	31	0	11	11	0.168729295059509
946	0.8	53	6	0.0286598162902649	0.0309315734477132	2	1	21	0	12	12	0.0587048965253979
947	1	53	3	0.00471685154930768	0	3	2	32	0.733333333333333	13	13	0.00471685154930768
948	1	53	3	0.0104080764255013	0	3	2	32	2.4	14	14	0.0104080764255013
949	1	53	3	0	0.0147067968698871	1	1	11	0	15	15	0.0147067968698871
950	1	53	3	0	0.0110598337306955	2	1	21	0	16	16	0.0110598337306955
951	0	53	8	0.0677435002500629	0	3	3	33	2.44897959183673	17	17	0.0677435002500629
952	1	53	3	0.0777726890617092	0	3	3	33	0.469387755102041	18	1	0.0777726890617092
953	1	53	3	0	0.0147067968698871	1	1	11	0	19	2	0.0147067968698871
954	0	53	11	0.0135565384885389	0.114984088886359	2	3	23	2.48979591836735	20	3	0.12698184114834
955	0	54	11	0	0	3	1	31	0	3	1	0
956	0.238095238095238	54	8	0	0.068265221363675	1	3	13	2.44897959183673	4	2	0.068265221363675
957	0	54	10	0	0.117462590466484	1	3	13	0.612244897959184	5	1	0.117462590466484
958	0.233333333333333	54	11	0.151007696710003	0.114984088886359	2	1	21	0	6	1	0.248628303175335
959	0	54	11	0	0.136851940782239	1	1	11	0	7	2	0.136851940782239
960	0	54	11	0.00294111266855046	0.114984088886359	2	2	22	2.73333333333333	8	3	0.117587020394404
961	0.233333333333333	54	11	0	0.136851940782239	1	2	12	0.8	9	4	0.136851940782239
962	0.233333333333333	54	11	0.0330047648131878	0	3	3	33	2.46938775510204	10	5	0.0330047648131878
963	0	54	11	0	0	3	2	32	0.2	11	6	0
964	0.3	54	11	0.0548799002236179	0	3	1	31	0	12	7	0.0548799002236179
965	0.25	54	9	0.0397794885537233	0.0701421566742312	2	3	23	0.428571428571429	13	8	0.107131426109398
966	0.366666666666667	54	11	0	0.136851940782239	1	1	11	0	14	1	0.136851940782239
967	0	54	11	0	0	3	3	33	0.489795918367347	15	2	0
968	0.166666666666667	54	11	0.00735268897915664	0.114984088886359	2	1	21	0	16	3	0.121491335622383
969	0.166666666666667	54	11	0	0.136851940782239	1	2	12	2.66666666666667	17	4	0.136851940782239
970	0	54	11	0	0.114984088886359	2	2	22	0.933333333333333	18	5	0.114984088886359
971	0.7	54	11	0.0447181167336238	0	3	2	32	2.66666666666667	19	6	0.0447181167336238
972	0.166666666666667	54	11	0.0397789905953954	0.114984088886359	2	3	23	2.40816326530612	20	7	0.150189128491324
973	0	55	7	0.00499985858164376	0.0410005014258882	2	3	23	2.55102040816327	3	3	0.045795363298626
974	0.366666666666667	55	11	0	0.136851940782239	1	1	11	0	4	1	0.136851940782239
975	0.633333333333333	55	11	0	0.136851940782239	1	2	12	2.4	5	2	0.136851940782239
976	0.8	55	6	0.0197428637249476	0	3	1	31	0	6	3	0.0197428637249476
977	0.366666666666667	55	11	0	0.136851940782239	1	3	13	2.59183673469388	7	4	0.136851940782239
978	0.3	55	11	0	0.114984088886359	2	2	22	2.8	8	5	0.114984088886359
979	0.75	55	9	0.137831737489871	0.0701421566742312	2	3	23	0.448979591836735	9	6	0.198306078838406
980	0.62962962962963	55	10	0.351465226270116	0	3	2	32	0.733333333333333	10	7	0.351465226270116
981	0	55	11	0.00734199154381898	0	3	3	33	2.53061224489796	11	8	0.00734199154381898
982	0.388888888888889	55	7	0	0.0488240583126861	1	3	13	0.469387755102041	12	9	0.0488240583126861
983	0.722222222222222	55	7	0.0317603488806137	0.0410005014258882	2	1	21	0	13	1	0.0714586600769356
984	0.8	55	6	0.0810403795688081	0	3	1	31	0	14	2	0.0810403795688081
985	0.666666666666667	55	9	0	0.100555522297523	1	2	12	0.666666666666667	15	3	0.100555522297523
986	0.7	55	11	0	0.114984088886359	2	1	21	0	16	1	0.114984088886359
987	0.75	55	9	0.056414266249511	0.0701421566742312	2	2	22	0.4	17	2	0.122599404621807
988	0.7	55	11	0	0.136851940782239	1	1	11	0	18	3	0.136851940782239
989	0.6	55	11	0.0238235174253861	0	3	2	32	2.66666666666667	19	4	0.0238235174253861
990	0.5	55	11	0.0295622311398771	0	3	3	33	0.428571428571429	20	5	0.0295622311398771
991	0.777777777777778	56	4	0.0241787862085796	0.0149347040444617	2	2	22	2.53333333333333	3	3	0.0387523872368619
992	0.722222222222222	56	7	0.282840451505051	0	3	1	31	0	4	4	0.282840451505051
993	1	56	3	0	0.0110598337306955	2	1	21	0	5	1	0.0110598337306955
994	0.7	56	11	0	0.114984088886359	2	3	23	2.46938775510204	6	2	0.114984088886359
995	1	56	3	0	0.0147067968698871	1	2	12	0.666666666666667	7	3	0.0147067968698871
996	1	56	3	0	0.0147067968698871	1	1	11	0	8	4	0.0147067968698871
997	1	56	3	0	0.0147067968698871	1	1	11	0	9	5	0.0147067968698871
998	0.5	56	9	0.312129281022042	0	3	3	33	0.612244897959184	10	6	0.312129281022042
999	0.7	56	11	0	0.136851940782239	1	3	13	2.36734693877551	11	7	0.136851940782239
1000	0.75	56	5	0.0718684379727815	0	3	1	31	0	12	8	0.0718684379727815
1001	1	56	3	0	0.0147067968698871	1	2	12	2.66666666666667	13	9	0.0147067968698871
1002	0.333333333333333	56	2	0	0.00674996029072371	2	2	22	0.333333333333333	14	10	0.00674996029072372
1003	0.3	56	11	0.0470412842876116	0	3	2	32	0.333333333333333	15	1	0.0470412842876116
1004	0.666666666666667	56	7	0.0317603488806137	0.0410005014258882	2	1	21	0	16	2	0.0714586600769356
1005	0.0666666666666667	56	11	0.0347297754909671	0	3	2	32	2.6	17	3	0.0347297754909671
1006	0.888888888888889	56	4	0	0.0201731392758234	1	3	13	0.653061224489796	18	4	0.0201731392758234
1007	0	56	11	0.00734199154381898	0	3	3	33	2.53061224489796	19	5	0.00734199154381898
1008	1	56	3	0	0.0110598337306955	2	3	23	0.73469387755102	20	6	0.0110598337306955
1009	1	57	3	0	0.0147067968698871	1	1	11	0	3	3	0.0147067968698871
1010	1	57	3	0	0.0147067968698871	1	2	12	0.333333333333333	4	4	0.0147067968698871
1011	1	57	3	0	0.0110598337306955	2	3	23	0.448979591836735	5	5	0.0110598337306955
1012	1	57	3	0	0.0147067968698871	1	3	13	0.408163265306122	6	6	0.0147067968698871
1013	1	57	3	0	0.0110598337306955	2	2	22	2.6	7	7	0.0110598337306955
1014	1	57	3	0.0512390133920252	0.0110598337306955	2	2	22	0.4	8	8	0.06173215215408
1015	1	57	3	0	0.0110598337306955	2	1	21	0	9	9	0.0110598337306955
1016	1	57	3	0	0.0147067968698871	1	1	11	0	10	10	0.0147067968698871
1017	1	57	3	0	0	3	2	32	0.6	11	11	0
1018	0.366666666666667	57	11	0.0330047648131878	0	3	3	33	2.46938775510204	12	12	0.0330047648131878
1019	1	57	3	0.0240671071189009	0	3	3	33	0.408163265306122	13	13	0.0240671071189009
1020	1	57	3	0.00999960001199973	0	3	1	31	0	14	14	0.00999960001199973
1021	1	57	3	0	0.0147067968698871	1	3	13	2.36734693877551	15	15	0.0147067968698871
1022	1	57	3	0	0.0147067968698871	1	2	12	2.66666666666667	16	16	0.0147067968698871
1023	1	57	3	0.00624980236233363	0.0110598337306955	2	3	23	2.48979591836735	17	17	0.0172405143180521
1024	1	57	3	0	0.0110598337306955	2	1	21	0	18	18	0.0110598337306955
1025	0	57	11	0	0	3	1	31	0	19	19	0
1026	1	57	3	0.0111704685442714	0	3	2	32	2.6	20	20	0.0111704685442714
1027	0	58	4	0	0.0201731392758234	1	2	12	0.666666666666667	3	3	0.0201731392758234
1028	1	58	3	0	0.0110598337306955	2	3	23	0.469387755102041	4	1	0.0110598337306955
1029	0.0666666666666667	58	11	0.0569806155742449	0.114984088886359	2	1	21	0	5	2	0.165412840294616
1030	0.2	58	11	0.0548799002236179	0	3	1	31	0	6	3	0.0548799002236179
1031	0	58	11	0.00839146560461124	0.114984088886359	2	1	21	0	7	4	0.122410669464003
1032	0	58	10	0	0.117462590466484	1	1	11	0	8	5	0.117462590466484
1033	0.6	58	11	0	0	3	3	33	0.489795918367347	9	1	0
1034	0.5	58	11	0.0999950289840631	0	3	2	32	2.73333333333333	10	2	0.0999950289840631
1035	0	58	3	0.0241787862085796	0.0110598337306955	2	2	22	2.53333333333333	11	3	0.0349712065839982
1036	0.166666666666667	58	7	0.00499985858164376	0.0410005014258882	2	3	23	2.55102040816327	12	1	0.045795363298626
1037	0	58	11	0	0.136851940782239	1	1	11	0	13	1	0.136851940782239
1038	0.833333333333333	58	5	0.0700607253800973	0.0211501941243778	2	2	22	0.4	14	2	0.0897291215621914
1039	0	58	11	0	0.136851940782239	1	2	12	2.4	15	3	0.136851940782239
1040	0.566666666666667	58	11	0.0904946790383228	0	3	1	31	0	16	4	0.0904946790383228
1041	0	58	11	0	0.136851940782239	1	3	13	2.57142857142857	17	5	0.136851940782239
1042	0	58	11	0	0	3	2	32	0.2	18	6	0
1043	0.633333333333333	58	11	0	0.136851940782239	1	3	13	0.775510204081633	19	7	0.136851940782239
1044	0	58	11	0	0	3	3	33	2.59183673469388	20	8	0
1045	0.333333333333333	59	8	0	0.068265221363675	1	1	11	0	3	1	0.068265221363675
1046	0.833333333333333	59	5	0.0202673732080477	0	3	2	32	0.733333333333333	4	1	0.0202673732080477
1047	0.75	59	5	0	0.0211501941243778	2	1	21	0	5	2	0.0211501941243778
1048	1	59	3	0	0.0147067968698871	1	3	13	0.469387755102041	6	3	0.0147067968698871
1049	1	59	3	0	0.0147067968698871	1	2	12	0.733333333333333	7	4	0.0147067968698871
1050	0	59	11	0	0	3	1	31	0	8	5	0
1051	0.285714285714286	59	8	0.0452074879011443	0.0505062391223669	2	1	21	0	9	6	0.0934304668294546
1052	0.166666666666667	59	11	0.0295622311398771	0	3	1	31	0	10	7	0.0295622311398771
1053	0.555555555555556	59	10	0.0949672189910183	0	3	2	32	2.73333333333333	11	8	0.0949672189910183
1054	0.233333333333333	59	11	0	0.114984088886359	2	3	23	0.26530612244898	12	9	0.114984088886359
1055	1	59	3	0	0.0147067968698871	1	1	11	0	13	10	0.0147067968698871
1056	0.222222222222222	59	10	0.192323884323295	0	3	3	33	0.408163265306122	14	11	0.192323884323295
1057	0.407407407407407	59	10	0.0727118309542509	0.0855154038893956	2	2	22	0.4	15	12	0.152009253252056
1058	0.1	59	11	0.0135565384885389	0.114984088886359	2	3	23	2.48979591836735	16	13	0.12698184114834
1059	0.366666666666667	59	11	0.0121674942871636	0	3	3	33	2.57142857142857	17	14	0.0121674942871636
1060	1	59	3	0	0.0147067968698871	1	2	12	2.4	18	15	0.0147067968698871
1061	0	59	11	0.00409825570949107	0.114984088886359	2	2	22	2.33333333333333	19	16	0.118611110397071
1062	1	59	3	0	0.0147067968698871	1	3	13	2.61224489795918	20	17	0.0147067968698871
1063	0.222222222222222	60	10	0.192323884323295	0	3	3	33	0.408163265306122	3	3	0.192323884323295
1064	0	60	11	0	0.136851940782239	1	2	12	0.333333333333333	4	4	0.136851940782239
1065	0.7	60	11	0	0.136851940782239	1	2	12	2.66666666666667	5	5	0.136851940782239
1066	0.888888888888889	60	4	0.00249995000074998	0.0149347040444617	2	2	22	2.66666666666667	6	6	0.0173973180318245
1067	0.888888888888889	60	4	0.00499985858164376	0.0149347040444617	2	1	21	0	7	7	0.0198598912179245
1068	0.62962962962963	60	10	0	0.117462590466484	1	1	11	0	8	8	0.117462590466484
1069	0.888888888888889	60	4	0.0284840205651316	0.0149347040444617	2	2	22	0.4	9	1	0.0429933241924567
1070	0	60	11	0	0.136851940782239	1	3	13	2.36734693877551	10	2	0.136851940782239
1071	0.733333333333333	60	6	0.0810403795688081	0	3	1	31	0	11	3	0.0810403795688081
1072	0.7	60	11	0	0.136851940782239	1	1	11	0	12	4	0.136851940782239
1073	0.583333333333333	60	5	0.0385704066098677	0.0211501941243778	2	3	23	0.653061224489796	13	5	0.0589048291469906
1074	0.7	60	11	0.0447181167336238	0	3	2	32	2.66666666666667	14	6	0.0447181167336238
1075	0	60	11	0.00839146560461124	0.114984088886359	2	3	23	2.59183673469388	15	7	0.122410669464003
1076	0.722222222222222	60	7	0	0.0488240583126861	1	3	13	0.469387755102041	16	8	0.0488240583126861
1077	0.333333333333333	60	11	0.00734199154381898	0	3	3	33	2.53061224489796	17	1	0.00734199154381898
1078	0.777777777777778	60	7	0.0744955943860331	0	3	2	32	0.6	18	2	0.0744955943860331
1079	0.7	60	11	0.0235168959408057	0.114984088886359	2	1	21	0	19	3	0.135796915973976
1080	0.533333333333333	60	11	0.0330047648131878	0	3	1	31	0	20	4	0.0330047648131878
1081	0.233333333333333	61	11	0	0.136851940782239	1	1	11	0	3	3	0.136851940782239
1082	0	61	11	0	0.114984088886359	2	1	21	0	4	4	0.114984088886359
1083	0	61	11	0	0	3	1	31	0	5	5	0
1084	0.666666666666667	61	10	0.0939513898928646	0.0855154038893956	2	2	22	0.4	6	6	0.171432502729602
1085	0.266666666666667	61	11	0.00804145172829795	0.114984088886359	2	2	22	2.66666666666667	7	7	0.122100901614355
1086	0.0333333333333333	61	11	0	0	3	2	32	0.2	8	8	0
1087	0	61	11	0	0.136851940782239	1	1	11	0	9	9	0.136851940782239
1088	0.166666666666667	61	11	0	0.136851940782239	1	3	13	0.408163265306122	10	10	0.136851940782239
1089	0.4	61	11	0	0	3	3	33	0.489795918367347	11	11	0
1090	0	61	11	0.0569806155742449	0.114984088886359	2	1	21	0	12	12	0.165412840294616
1091	0.666666666666667	61	7	0.0424242380919504	0	3	1	31	0	13	13	0.0424242380919504
1092	0.592592592592593	61	10	0.0949672189910183	0	3	2	32	2.73333333333333	14	14	0.0949672189910183
1093	0.333333333333333	61	8	0.0603324372749069	0.0505062391223669	2	3	23	0.653061224489796	15	15	0.107791511893432
1094	0.0666666666666667	61	11	0	0.114984088886359	2	3	23	2.63265306122449	16	16	0.114984088886359
1095	0	61	11	0	0.136851940782239	1	2	12	2.53333333333333	17	17	0.136851940782239
1096	0	61	11	0	0.136851940782239	1	3	13	2.57142857142857	18	18	0.136851940782239
1097	0.366666666666667	61	11	0.0283821095080237	0	3	3	33	2.51020408163265	19	19	0.0283821095080237
1098	0	61	11	0	0.136851940782239	1	2	12	0.733333333333333	20	20	0.136851940782239
1099	0.3	62	11	0	0.114984088886359	2	2	22	2.6	3	3	0.114984088886359
1100	0.7	62	11	0	0.136851940782239	1	2	12	2.66666666666667	4	4	0.136851940782239
1101	0.3	62	11	0.166942915669274	0	3	1	31	0	5	5	0.166942915669274
1102	0.291666666666667	62	9	0.0882710686239276	0.0701421566742312	2	2	22	0.4	6	6	0.152221702172938
1103	0.619047619047619	62	8	0.0603324372749069	0.0505062391223669	2	1	21	0	7	1	0.107791511893432
1104	0.666666666666667	62	9	0	0.100555522297523	1	2	12	0.666666666666667	8	1	0.100555522297523
1105	0	62	11	0.00839146560461124	0.114984088886359	2	1	21	0	9	1	0.122410669464003
1106	0.0740740740740741	62	10	0.321756602875296	0	3	1	31	0	10	2	0.321756602875296
1107	0.366666666666667	62	11	0.0397789905953954	0.114984088886359	2	3	23	2.40816326530612	11	1	0.150189128491324
1108	0.633333333333333	62	11	0	0.136851940782239	1	1	11	0	12	2	0.136851940782239
1109	0.233333333333333	62	11	0.311504906884572	0	3	2	32	0.333333333333333	13	3	0.311504906884572
1110	0.366666666666667	62	11	0	0.136851940782239	1	3	13	2.51020408163265	14	4	0.136851940782239
1111	0	62	11	0.0121674942871636	0	3	3	33	2.57142857142857	15	5	0.0121674942871636
1112	0.466666666666667	62	11	0.0569806155742449	0.114984088886359	2	3	23	0.489795918367347	16	6	0.165412840294616
1113	0.666666666666667	62	11	0	0.136851940782239	1	3	13	0.408163265306122	17	7	0.136851940782239
1114	0	62	11	0	0	3	2	32	2.66666666666667	18	8	0
1115	0.7	62	11	0	0.136851940782239	1	1	11	0	19	9	0.136851940782239
1116	0	62	11	0	0	3	3	33	0.489795918367347	20	10	0
1117	0	63	8	0	0.068265221363675	1	3	13	0.448979591836735	3	3	0.068265221363675
1118	0	63	8	0	0.068265221363675	1	3	13	2.44897959183673	4	1	0.068265221363675
1119	0.777777777777778	63	7	0.166606315087186	0	3	2	32	0.666666666666667	5	1	0.166606315087186
1120	0	63	11	0.024558258083006	0.114984088886359	2	1	21	0	6	2	0.136718538039055
1121	0	63	11	0	0.136851940782239	1	2	12	2.4	7	3	0.136851940782239
1122	0	63	7	0.00499985858164376	0.0410005014258882	2	3	23	2.55102040816327	8	4	0.045795363298626
1123	0.185185185185185	63	10	0.321756602875296	0	3	1	31	0	9	1	0.321756602875296
1124	0	63	11	0	0	3	3	33	0.775510204081633	10	1	0
1125	0.2	63	11	0.0238235174253861	0	3	2	32	2.66666666666667	11	2	0.0238235174253861
1126	0	63	7	0	0.0488240583126861	1	1	11	0	12	3	0.0488240583126861
1127	0	63	11	0.00734199154381898	0	3	1	31	0	13	1	0.00734199154381898
1128	0	63	11	0	0.136851940782239	1	1	11	0	14	2	0.136851940782239
1129	0	63	11	0.00409825570949107	0.114984088886359	2	2	22	2.33333333333333	15	3	0.118611110397071
1130	0.1	63	11	0.0952805725339606	0.114984088886359	2	3	23	0.448979591836735	16	4	0.199308911598931
1131	0.466666666666667	63	11	0.0904946790383228	0	3	3	33	2.61224489795918	17	5	0.0904946790383228
1132	0	63	8	0	0.068265221363675	1	2	12	0.733333333333333	18	6	0.068265221363675
1133	0	63	11	0	0.114984088886359	2	1	21	0	19	1	0.114984088886359
1134	0	63	2	0	0.00674996029072371	2	2	22	0.333333333333333	20	2	0.00674996029072372
1135	0.4	64	11	0.00499985858164376	0.114984088886359	2	1	21	0	3	3	0.119409043284432
1136	0	64	11	0.00294111266855046	0.114984088886359	2	2	22	2.73333333333333	4	4	0.117587020394404
1137	0	64	11	0.0347297754909671	0	3	2	32	2.6	5	5	0.0347297754909671
1138	0	64	11	0	0.136851940782239	1	3	13	0.428571428571429	6	6	0.136851940782239
1139	0.5	64	5	0.0138882341835352	0.0211501941243778	2	2	22	0.333333333333333	7	7	0.0347446894588864
1140	0	64	11	0	0.136851940782239	1	1	11	0	8	1	0.136851940782239
1141	0	64	11	0	0.136851940782239	1	2	12	2.53333333333333	9	2	0.136851940782239
1142	0.233333333333333	64	11	0.0505390203166681	0	3	3	33	2.36734693877551	10	3	0.0505390203166681
1143	0	64	11	0	0.136851940782239	1	2	12	0.6	11	4	0.136851940782239
1144	0.166666666666667	64	11	0.0557880574285188	0.114984088886359	2	1	21	0	12	5	0.16435740736072
1145	1	64	3	0.0134052274343651	0	3	3	33	0.653061224489796	13	6	0.0134052274343651
1146	0	64	11	0	0.114984088886359	2	3	23	2.46938775510204	14	7	0.114984088886359
1147	0	64	11	0	0	3	1	31	0	15	8	0
1148	0	64	11	0	0.136851940782239	1	3	13	2.51020408163265	16	9	0.136851940782239
1149	0	64	11	0	0.136851940782239	1	1	11	0	17	10	0.136851940782239
1150	0.666666666666667	64	9	0.391954219623566	0	3	2	32	0.666666666666667	18	11	0.391954219623566
1151	0.1	64	11	0.151007696710003	0.114984088886359	2	3	23	0.448979591836735	19	12	0.248628303175335
1152	0.444444444444444	64	7	0.282840451505051	0	3	1	31	0	20	13	0.282840451505051
1153	0.366666666666667	65	11	0	0.136851940782239	1	3	13	0.489795918367347	3	3	0.136851940782239
1154	0	65	11	0	0	3	2	32	0.2	4	4	0
1155	0.1	65	11	0.024558258083006	0.114984088886359	2	3	23	0.469387755102041	5	5	0.136718538039055
1156	0.633333333333333	65	11	0	0.136851940782239	1	1	11	0	6	6	0.136851940782239
1157	0.633333333333333	65	11	0.0904946790383228	0	3	3	33	2.61224489795918	7	7	0.0904946790383228
1158	0.366666666666667	65	11	0.0121674942871636	0	3	1	31	0	8	8	0.0121674942871636
1159	0.185185185185185	65	10	0.321756602875296	0	3	1	31	0	9	9	0.321756602875296
1160	0.7	65	11	0	0.136851940782239	1	1	11	0	10	1	0.136851940782239
1161	0.233333333333333	65	11	0	0.114984088886359	2	2	22	2.8	11	2	0.114984088886359
1162	0	65	11	0	0.114984088886359	2	2	22	0.933333333333333	12	3	0.114984088886359
1163	0.666666666666667	65	11	0.0999950289840631	0	3	2	32	2.73333333333333	13	4	0.0999950289840631
1164	0.3	65	11	0	0.114984088886359	2	1	21	0	14	5	0.114984088886359
1165	0.233333333333333	65	11	0.00735268897915664	0.114984088886359	2	3	23	2.59183673469388	15	6	0.121491335622383
1166	0	65	11	0	0.136851940782239	1	3	13	2.36734693877551	16	7	0.136851940782239
1167	0.633333333333333	65	11	0	0.136851940782239	1	2	12	2.66666666666667	17	8	0.136851940782239
1168	0.380952380952381	65	8	0	0.068265221363675	1	2	12	0.733333333333333	18	9	0.068265221363675
1169	0.75	65	5	0.0147051690388182	0.0211501941243778	2	1	21	0	19	1	0.0355443459833933
1170	0.533333333333333	65	11	0.217561978303904	0	3	3	33	0.408163265306122	20	2	0.217561978303904
1171	0.366666666666667	66	11	0	0.114984088886359	2	2	22	2.6	3	3	0.114984088886359
1172	0.476190476190476	66	8	0.0340074973233593	0	3	2	32	2.53333333333333	4	4	0.0340074973233593
1173	0.571428571428571	66	8	0.0677435002500629	0	3	1	31	0	5	5	0.0677435002500629
1174	0.366666666666667	66	11	0	0.136851940782239	1	1	11	0	6	6	0.136851940782239
1175	0.233333333333333	66	11	0.0505390203166681	0	3	3	33	2.36734693877551	7	7	0.0505390203166681
1176	0.366666666666667	66	11	0	0.136851940782239	1	3	13	0.428571428571429	8	8	0.136851940782239
1177	0.777777777777778	66	4	0.0138882341835352	0.0149347040444617	2	2	22	0.333333333333333	9	9	0.0286155215607657
1178	0.7	66	11	0	0.136851940782239	1	3	13	2.57142857142857	10	1	0.136851940782239
1179	0.777777777777778	66	4	0.00961500748006527	0.0149347040444617	2	3	23	2.69387755102041	11	2	0.024406114233427
1180	0.6	66	11	0.0235168959408057	0.114984088886359	2	1	21	0	12	3	0.135796915973976
1181	0.5	66	5	0.0393359819988255	0	3	3	33	0.448979591836735	13	4	0.0393359819988255
1182	0.666666666666667	66	7	0.021776372862193	0	3	2	32	0.6	14	5	0.021776372862193
1183	0.375	66	9	0	0.100555522297523	1	2	12	0.666666666666667	15	6	0.100555522297523
1184	0.833333333333333	66	5	0.0266122640853155	0	3	1	31	0	16	1	0.0266122640853155
1185	0.466666666666667	66	11	0	0.136851940782239	1	2	12	2.66666666666667	17	2	0.136851940782239
1186	1	66	3	0	0.0110598337306955	2	3	23	0.612244897959184	18	3	0.0110598337306955
1187	0.7	66	11	0	0.136851940782239	1	1	11	0	19	4	0.136851940782239
1188	0.7	66	11	0	0.114984088886359	2	1	21	0	20	5	0.114984088886359
1189	0	67	11	0.00734199154381898	0	3	1	31	0	3	1	0.00734199154381898
1190	0.380952380952381	67	8	0	0.068265221363675	1	1	11	0	4	2	0.068265221363675
1191	0.7	67	11	0	0.136851940782239	1	2	12	0.6	5	1	0.136851940782239
1192	0.366666666666667	67	11	0	0.136851940782239	1	2	12	2.4	6	2	0.136851940782239
1193	0.7	67	11	0	0.136851940782239	1	3	13	0.408163265306122	7	3	0.136851940782239
1194	0.7	67	11	0	0.114984088886359	2	2	22	2.8	8	4	0.114984088886359
1195	0.703703703703704	67	10	0.0727118309542509	0.0855154038893956	2	2	22	0.4	9	5	0.152009253252056
1196	0.740740740740741	67	10	0.0557880574285188	0.0855154038893956	2	1	21	0	10	1	0.13653272305471
1197	0.7	67	11	0.0447181167336238	0	3	2	32	2.66666666666667	11	2	0.0447181167336238
1198	0	67	11	0.0135565384885389	0.114984088886359	2	3	23	2.48979591836735	12	3	0.12698184114834
1199	0	67	11	0	0.136851940782239	1	3	13	2.57142857142857	13	4	0.136851940782239
1200	1	67	3	0.0023584447513344	0	3	2	32	0.333333333333333	14	5	0.0023584447513344
1201	0.7	67	11	0	0.114984088886359	2	1	21	0	15	6	0.114984088886359
1202	1	67	3	0.0134052274343651	0	3	1	31	0	16	7	0.0134052274343651
1203	0.7	67	11	0	0	3	3	33	0.489795918367347	17	8	0
1204	0.777777777777778	67	7	0.0276253489715915	0.0410005014258882	2	3	23	0.428571428571429	18	9	0.0674931972375793
1205	0.7	67	11	0	0.136851940782239	1	1	11	0	19	10	0.136851940782239
1206	0.366666666666667	67	11	0.0121674942871636	0	3	3	33	2.57142857142857	20	11	0.0121674942871636
1207	0	68	8	0	0.068265221363675	1	3	13	0.448979591836735	3	1	0.068265221363675
1208	0.666666666666667	68	7	0.0744955943860331	0	3	2	32	0.6	4	1	0.0744955943860331
1209	0.266666666666667	68	11	0	0.136851940782239	1	1	11	0	5	2	0.136851940782239
1210	0.5	68	3	0.0241787862085796	0.0110598337306955	2	2	22	2.53333333333333	6	3	0.0349712065839982
1211	0.481481481481481	68	10	0.0569806155742449	0.0855154038893956	2	1	21	0	7	1	0.137623299108943
1212	0.366666666666667	68	11	0	0	3	1	31	0	8	2	0
1213	0.366666666666667	68	11	0	0.114984088886359	2	3	23	2.46938775510204	9	3	0.114984088886359
1214	0.366666666666667	68	11	0	0.114984088886359	2	3	23	0.26530612244898	10	4	0.114984088886359
1215	0.888888888888889	68	4	0	0.0201731392758234	1	1	11	0	11	5	0.0201731392758234
1216	0.481481481481481	68	10	0.0727118309542509	0.0855154038893956	2	2	22	0.4	12	6	0.152009253252056
1217	0.380952380952381	68	8	0	0.068265221363675	1	3	13	2.44897959183673	13	7	0.068265221363675
1218	1	68	3	0	0	3	1	31	0	14	1	0
1219	0.7	68	11	0	0.136851940782239	1	2	12	2.66666666666667	15	2	0.136851940782239
1220	1	68	3	0	0.0110598337306955	2	1	21	0	16	3	0.0110598337306955
1221	0.566666666666667	68	11	0.0505390203166681	0	3	3	33	2.36734693877551	17	4	0.0505390203166681
1222	0.7	68	11	0.0301644761830075	0	3	2	32	2.53333333333333	18	5	0.0301644761830075
1223	1	68	3	0	0.0147067968698871	1	2	12	0.333333333333333	19	6	0.0147067968698871
1224	0.5	68	9	0.312129281022042	0	3	3	33	0.612244897959184	20	7	0.312129281022042
1225	0.238095238095238	69	8	0	0.068265221363675	1	3	13	0.448979591836735	3	3	0.068265221363675
1226	0.566666666666667	69	11	0	0.136851940782239	1	3	13	2.44897959183673	4	1	0.136851940782239
1227	0.833333333333333	69	5	0.0632635283610634	0	3	2	32	0.666666666666667	5	2	0.0632635283610634
1228	0.7	69	11	0.024558258083006	0.114984088886359	2	1	21	0	6	3	0.136718538039055
1229	0.7	69	11	0	0.136851940782239	1	2	12	2.4	7	4	0.136851940782239
1230	0.566666666666667	69	11	0.00499985858164376	0.114984088886359	2	3	23	2.55102040816327	8	5	0.119409043284432
1231	0.481481481481481	69	10	0.321756602875296	0	3	1	31	0	9	6	0.321756602875296
1232	0.7	69	11	0	0	3	3	33	0.775510204081633	10	1	0
1233	0.761904761904762	69	8	0.0165928303672035	0	3	2	32	2.66666666666667	11	2	0.0165928303672035
1234	0.888888888888889	69	4	0	0.0201731392758234	1	1	11	0	12	3	0.0201731392758234
1235	0.7	69	11	0.00734199154381898	0	3	1	31	0	13	4	0.00734199154381898
1236	0.7	69	11	0	0.136851940782239	1	1	11	0	14	5	0.136851940782239
1237	0.7	69	11	0.00409825570949107	0.114984088886359	2	2	22	2.33333333333333	15	6	0.118611110397071
1238	0.75	69	9	0.0929428438305848	0.0701421566742312	2	3	23	0.448979591836735	16	7	0.156565788991103
1239	0.666666666666667	69	4	0.0718684379727815	0	3	3	33	2.61224489795918	17	8	0.0718684379727815
1240	0.619047619047619	69	8	0	0.068265221363675	1	2	12	0.733333333333333	18	9	0.068265221363675
1241	1	69	3	0	0.0110598337306955	2	1	21	0	19	1	0.0110598337306955
1242	1	69	2	0	0.00674996029072371	2	2	22	0.333333333333333	20	2	0.00674996029072372
1243	0	70	11	0.024558258083006	0.114984088886359	2	1	21	0	3	3	0.136718538039055
1244	0.2	70	11	0.012157563121218	0.114984088886359	2	2	22	2.6	4	4	0.125743725689005
1245	0	70	8	0	0.068265221363675	1	3	13	2.44897959183673	5	5	0.068265221363675
1246	0.7	70	11	0	0.136851940782239	1	1	11	0	6	1	0.136851940782239
1247	0.333333333333333	70	11	0	0.136851940782239	1	2	12	0.6	7	2	0.136851940782239
1248	0.4	70	11	0.0286598162902649	0.114984088886359	2	3	23	2.69387755102041	8	3	0.140348482312837
1249	0.466666666666667	70	11	0.166942915669274	0	3	1	31	0	9	4	0.166942915669274
1250	0.238095238095238	70	8	0.0603324372749069	0.0505062391223669	2	3	23	0.653061224489796	10	5	0.107791511893432
1251	0.333333333333333	70	11	0	0	3	2	32	2.4	11	1	0
1252	0.7	70	11	0	0.136851940782239	1	1	11	0	12	2	0.136851940782239
1253	0.444444444444444	70	10	0.321756602875296	0	3	3	33	0.612244897959184	13	3	0.321756602875296
1254	0.7	70	11	0.311504906884572	0	3	2	32	0.333333333333333	14	1	0.311504906884572
1255	0.722222222222222	70	7	0	0.0488240583126861	1	3	13	0.469387755102041	15	2	0.0488240583126861
1256	0.7	70	11	0	0	3	1	31	0	16	1	0
1257	1	70	3	0	0.0147067968698871	1	2	12	2.53333333333333	17	2	0.0147067968698871
1258	0.703703703703704	70	10	0.152216898184369	0.0855154038893956	2	2	22	0.333333333333333	18	3	0.224715412546737
1259	1	70	3	0.00675653460144143	0.0110598337306955	2	1	21	0	19	1	0.0177416421828493
1260	0.366666666666667	70	11	0	0	3	3	33	2.59183673469388	20	2	0
1261	0	71	11	0.0548799002236179	0	3	1	31	0	3	3	0.0548799002236179
1262	0	71	11	0	0.136851940782239	1	3	13	2.51020408163265	4	4	0.136851940782239
1263	0	71	11	0	0.136851940782239	1	2	12	2.4	5	5	0.136851940782239
1264	0.233333333333333	71	11	0	0.136851940782239	1	3	13	0.428571428571429	6	6	0.136851940782239
1265	0	71	11	0	0.136851940782239	1	2	12	0.6	7	7	0.136851940782239
1266	0	71	11	0.00839146560461124	0.114984088886359	2	1	21	0	8	8	0.122410669464003
1267	0.233333333333333	71	11	0.217561978303904	0	3	3	33	0.408163265306122	9	9	0.217561978303904
1268	0	71	11	0	0.136851940782239	1	1	11	0	10	10	0.136851940782239
1269	0.222222222222222	71	10	0.144719082131105	0.0855154038893956	2	1	21	0	11	11	0.217858775261557
1270	0	71	11	0.00409825570949107	0.114984088886359	2	2	22	2.33333333333333	12	12	0.118611110397071
1271	0.3	71	11	0.223137302135338	0	3	2	32	0.6	13	13	0.223137302135338
1272	0.333333333333333	71	8	0.086233834165596	0.0505062391223669	2	2	22	0.6	14	14	0.132384726639157
1273	0	71	11	0	0	3	2	32	2.66666666666667	15	1	0
1274	0	71	11	0.0121674942871636	0	3	3	33	2.57142857142857	16	2	0.0121674942871636
1275	0.333333333333333	71	11	0	0.114984088886359	2	3	23	0.26530612244898	17	3	0.114984088886359
1276	0	71	11	0.0330047648131878	0	3	1	31	0	18	4	0.0330047648131878
1277	0.533333333333333	71	11	0	0.136851940782239	1	1	11	0	19	5	0.136851940782239
1278	0.333333333333333	71	11	0	0.114984088886359	2	3	23	2.63265306122449	20	6	0.114984088886359
1279	0	72	11	0	0.114984088886359	2	2	22	2.46666666666667	3	3	0.114984088886359
1280	0	72	11	0.00734199154381898	0	3	1	31	0	4	4	0.00734199154381898
1281	0	72	11	0	0.136851940782239	1	3	13	2.51020408163265	5	5	0.136851940782239
1282	0.3	72	11	0	0.136851940782239	1	1	11	0	6	6	0.136851940782239
1283	0.7	72	11	0.156471295261509	0.114984088886359	2	2	22	0.4	7	7	0.253463674825355
1284	0	72	4	0.00312493012404758	0.0149347040444617	2	1	21	0	8	8	0.018012964261947
1285	0	72	11	0	0	3	2	32	0.2	9	1	0
1286	0.666666666666667	72	11	0.0904946790383228	0	3	3	33	2.61224489795918	10	2	0.0904946790383228
1287	0	72	11	0	0.114984088886359	2	3	23	2.46938775510204	11	3	0.114984088886359
1288	0.233333333333333	72	11	0.0301644761830075	0	3	2	32	2.53333333333333	12	4	0.0301644761830075
1289	0.380952380952381	72	8	0	0.068265221363675	1	1	11	0	13	5	0.068265221363675
1290	0.3	72	11	0.0952805725339606	0.114984088886359	2	3	23	0.448979591836735	14	1	0.199308911598931
1291	0.185185185185185	72	10	0.321756602875296	0	3	1	31	0	15	2	0.321756602875296
1292	0.2	72	11	0	0.136851940782239	1	2	12	0.6	16	1	0.136851940782239
1293	0.133333333333333	72	11	0.0295622311398771	0	3	3	33	0.428571428571429	17	2	0.0295622311398771
1294	0	72	11	0	0.114984088886359	2	1	21	0	18	3	0.114984088886359
1295	0	72	11	0	0.136851940782239	1	2	12	2.4	19	4	0.136851940782239
1296	0.3	72	11	0	0.136851940782239	1	3	13	0.775510204081633	20	5	0.136851940782239
1297	0	73	11	0.0505390203166681	0	3	3	33	2.36734693877551	3	3	0.0505390203166681
1298	0.75	73	5	0	0.0256070754081942	1	3	13	2.61224489795918	4	4	0.0256070754081942
1299	0.25	73	9	0.156012434169779	0	3	1	31	0	5	5	0.156012434169779
1300	0.380952380952381	73	8	0	0.068265221363675	1	2	12	0.733333333333333	6	6	0.068265221363675
1301	1	73	3	0.0286598162902649	0	3	2	32	2.73333333333333	7	1	0.0286598162902649
1302	1	73	3	0	0.0147067968698871	1	1	11	0	8	2	0.0147067968698871
1303	0.6	73	6	0.00624980236233363	0.0309315734477132	2	1	21	0	9	3	0.0369880595892427
1304	1	73	3	0	0.0110598337306955	2	1	21	0	10	4	0.0110598337306955
1305	1	73	3	0	0.0110598337306955	2	3	23	2.40816326530612	11	5	0.0110598337306955
1306	0	73	11	0	0	3	3	33	0.775510204081633	12	6	0
1307	1	73	3	0	0.0147067968698871	1	3	13	0.489795918367347	13	7	0.0147067968698871
1308	0.259259259259259	73	10	0.144719082131105	0.0855154038893956	2	3	23	0.448979591836735	14	8	0.217858775261557
1309	0.2	73	11	0	0.136851940782239	1	2	12	2.6	15	9	0.136851940782239
1310	0.666666666666667	73	5	0.0138882341835352	0.0211501941243778	2	2	22	0.333333333333333	16	10	0.0347446894588864
1311	1	73	3	0.0777726890617092	0	3	1	31	0	17	1	0.0777726890617092
1312	0.571428571428571	73	8	0.0167128784883697	0	3	2	32	0.333333333333333	18	2	0.0167128784883697
1313	0.366666666666667	73	11	0	0.114984088886359	2	2	22	2.6	19	3	0.114984088886359
1314	0.592592592592593	73	10	0	0.117462590466484	1	1	11	0	20	4	0.117462590466484
1315	0.333333333333333	74	11	0.0286598162902649	0.114984088886359	2	1	21	0	3	3	0.140348482312837
1316	0.366666666666667	74	11	0	0.136851940782239	1	1	11	0	4	4	0.136851940782239
1317	0.433333333333333	74	11	0.0557880574285188	0.114984088886359	2	1	21	0	5	5	0.16435740736072
1318	0.5	74	11	0.0548799002236179	0	3	3	33	0.653061224489796	6	6	0.0548799002236179
1319	0	74	11	0.00735268897915664	0.114984088886359	2	3	23	2.59183673469388	7	7	0.121491335622383
1320	0	74	11	0	0.136851940782239	1	2	12	2.66666666666667	8	8	0.136851940782239
1321	0	74	11	0	0	3	2	32	2.4	9	9	0
1322	0.3	74	11	0.0904946790383228	0	3	3	33	2.61224489795918	10	10	0.0904946790383228
1323	0.1	74	11	0.0283821095080237	0	3	1	31	0	11	11	0.0283821095080237
1324	0.566666666666667	74	11	0.115338364954562	0	3	2	32	0.8	12	12	0.115338364954562
1325	0.733333333333333	74	6	0.0810403795688081	0	3	1	31	0	13	13	0.0810403795688081
1326	0.37037037037037	74	10	0.152216898184369	0.0855154038893956	2	2	22	0.333333333333333	14	14	0.224715412546737
1327	0	74	11	0	0.136851940782239	1	2	12	0.333333333333333	15	1	0.136851940782239
1328	0	74	11	0	0.136851940782239	1	3	13	2.36734693877551	16	2	0.136851940782239
1329	0	74	11	0	0.136851940782239	1	1	11	0	17	3	0.136851940782239
1330	0	74	11	0	0.114984088886359	2	2	22	2.8	18	4	0.114984088886359
1331	0	74	7	0	0.0488240583126861	1	3	13	0.469387755102041	19	5	0.0488240583126861
1332	0.266666666666667	74	11	0.0952805725339606	0.114984088886359	2	3	23	0.448979591836735	20	1	0.199308911598931
1333	0.333333333333333	75	11	0	0.136851940782239	1	2	12	2.73333333333333	3	3	0.136851940782239
1334	0	75	11	0	0	3	3	33	0.775510204081633	4	4	0
1335	0.333333333333333	75	11	0.0301644761830075	0	3	2	32	2.53333333333333	5	5	0.0301644761830075
1336	0	75	11	0.0330047648131878	0	3	1	31	0	6	6	0.0330047648131878
1337	0	75	11	0	0.114984088886359	2	1	21	0	7	7	0.114984088886359
1338	0	75	8	0	0.068265221363675	1	1	11	0	8	8	0.068265221363675
1339	0.7	75	11	0	0.114984088886359	2	3	23	0.26530612244898	9	1	0.114984088886359
1340	0.333333333333333	75	11	0	0.136851940782239	1	2	12	0.333333333333333	10	2	0.136851940782239
1341	0	75	11	0	0.136851940782239	1	3	13	2.36734693877551	11	3	0.136851940782239
1342	0.366666666666667	75	11	0	0	3	1	31	0	12	4	0
1343	0	75	11	0	0.114984088886359	2	3	23	2.63265306122449	13	5	0.114984088886359
1344	0.6	75	6	0.0147051690388182	0.0309315734477132	2	1	21	0	14	6	0.0451818884703462
1345	0.407407407407407	75	10	0.152216898184369	0.0855154038893956	2	2	22	0.333333333333333	15	7	0.224715412546737
1346	0.888888888888889	75	4	0.00961500748006527	0	3	3	33	2.57142857142857	16	1	0.00961500748006527
1347	0.466666666666667	75	11	0	0.136851940782239	1	1	11	0	17	2	0.136851940782239
1348	0.5	75	3	0.0241787862085796	0.0110598337306955	2	2	22	2.53333333333333	18	3	0.0349712065839982
1349	0.8	75	6	0.0202673732080477	0	3	2	32	0.733333333333333	19	1	0.0202673732080477
1350	0	75	7	0	0.0488240583126861	1	3	13	0.469387755102041	20	2	0.0488240583126861
1351	0.2	76	11	0.00839146560461124	0.114984088886359	2	3	23	2.59183673469388	3	3	0.122410669464003
1352	0.333333333333333	76	11	0	0.136851940782239	1	3	13	0.775510204081633	4	4	0.136851940782239
1353	0.7	76	11	0.0999950289840631	0	3	2	32	2.73333333333333	5	5	0.0999950289840631
1354	0.233333333333333	76	11	0.151007696710003	0.114984088886359	2	1	21	0	6	6	0.248628303175335
1355	0	76	11	0.00735268897915664	0.114984088886359	2	1	21	0	7	7	0.121491335622383
1356	0	76	11	0.00804145172829795	0.114984088886359	2	2	22	2.66666666666667	8	8	0.122100901614355
1357	0.366666666666667	76	11	0	0.136851940782239	1	1	11	0	9	9	0.136851940782239
1358	0	76	11	0	0.114984088886359	2	2	22	0.933333333333333	10	10	0.114984088886359
1359	0	76	11	0.0505390203166681	0	3	3	33	2.36734693877551	11	11	0.0505390203166681
1360	0.3	76	11	0.0904946790383228	0	3	1	31	0	12	12	0.0904946790383228
1361	0	76	11	0	0.136851940782239	1	2	12	0.733333333333333	13	13	0.136851940782239
1362	0	76	11	0	0.136851940782239	1	2	12	2.66666666666667	14	14	0.136851940782239
1363	0	76	11	0	0.136851940782239	1	1	11	0	15	15	0.136851940782239
1364	0	76	11	0	0	3	3	33	0.489795918367347	16	16	0
1365	0.458333333333333	76	9	0.391954219623566	0	3	2	32	0.666666666666667	17	17	0.391954219623566
1366	0	76	11	0	0.136851940782239	1	3	13	2.46938775510204	18	18	0.136851940782239
1367	0	76	8	0.0603324372749069	0.0505062391223669	2	3	23	0.653061224489796	19	19	0.107791511893432
1368	0.666666666666667	76	6	0.0810403795688081	0	3	1	31	0	20	1	0.0810403795688081
1369	0.833333333333333	77	5	0	0.0256070754081942	1	1	11	0	3	3	0.0256070754081942
1370	0.8	77	6	0	0.0309315734477132	2	1	21	0	4	4	0.0309315734477132
1371	0.833333333333333	77	5	0	0	3	1	31	0	5	5	0
1372	1	77	3	0.0512390133920252	0.0110598337306955	2	2	22	0.4	6	6	0.06173215215408
1373	0.833333333333333	77	5	0.00249995000074998	0.0211501941243778	2	2	22	2.66666666666667	7	7	0.0235972696973107
1374	0.833333333333333	77	5	0	0	3	2	32	0.2	8	8	0
1375	0.888888888888889	77	4	0	0.0201731392758234	1	1	11	0	9	9	0.0201731392758234
1376	0.888888888888889	77	4	0	0.0201731392758234	1	3	13	0.408163265306122	10	10	0.0201731392758234
1377	0.777777777777778	77	4	0	0	3	3	33	0.489795918367347	11	11	0
1378	1	77	3	0	0.0110598337306955	2	1	21	0	12	12	0.0110598337306955
1379	0.8	77	6	0.0424242380919504	0	3	1	31	0	13	13	0.0424242380919504
1380	0.740740740740741	77	10	0.0949672189910183	0	3	2	32	2.73333333333333	14	14	0.0949672189910183
1381	0.888888888888889	77	4	0.0336696224955856	0.0149347040444617	2	3	23	0.653061224489796	15	15	0.048101480692787
1382	0.7	77	11	0	0.114984088886359	2	3	23	2.63265306122449	16	16	0.114984088886359
1383	1	77	3	0	0.0147067968698871	1	2	12	2.53333333333333	17	17	0.0147067968698871
1384	0.7	77	11	0	0.136851940782239	1	3	13	2.57142857142857	18	18	0.136851940782239
1385	0.366666666666667	77	11	0.0283821095080237	0	3	3	33	2.51020408163265	19	19	0.0283821095080237
1386	0.7	77	11	0	0.136851940782239	1	2	12	0.733333333333333	20	20	0.136851940782239
1387	0	78	11	0	0.136851940782239	1	2	12	0.333333333333333	3	3	0.136851940782239
1388	0	78	11	0	0	3	3	33	2.59183673469388	4	4	0
1389	0	78	11	0	0	3	1	31	0	5	5	0
1390	0.333333333333333	78	10	0.0981255038978865	0.0855154038893956	2	2	22	0.6	6	6	0.175249665689604
1391	0	78	11	0	0.114984088886359	2	3	23	0.26530612244898	7	1	0.114984088886359
1392	0	78	11	0	0.114984088886359	2	2	22	2.46666666666667	8	2	0.114984088886359
1393	0.5	78	9	0.391954219623566	0	3	2	32	0.666666666666667	9	3	0.391954219623566
1394	0.611111111111111	78	7	0.282840451505051	0	3	3	33	0.469387755102041	10	1	0.282840451505051
1395	0	78	11	0	0.136851940782239	1	3	13	2.61224489795918	11	1	0.136851940782239
1396	0	78	11	0.0286598162902649	0.114984088886359	2	3	23	2.69387755102041	12	2	0.140348482312837
1397	0.366666666666667	78	11	0	0.136851940782239	1	1	11	0	13	3	0.136851940782239
1398	0.3	78	11	0.0238235174253861	0	3	2	32	2.66666666666667	14	4	0.0238235174253861
1399	0	78	11	0	0.136851940782239	1	2	12	2.4	15	5	0.136851940782239
1400	0	78	11	0.00839146560461124	0.114984088886359	2	1	21	0	16	6	0.122410669464003
1401	0.333333333333333	78	11	0.0330047648131878	0	3	1	31	0	17	7	0.0330047648131878
1402	0.433333333333333	78	11	0.151007696710003	0.114984088886359	2	1	21	0	18	8	0.248628303175335
1403	0.333333333333333	78	11	0	0.136851940782239	1	1	11	0	19	9	0.136851940782239
1404	0	78	11	0	0.136851940782239	1	3	13	0.653061224489796	20	10	0.136851940782239
1405	0.703703703703704	79	10	0	0.117462590466484	1	1	11	0	3	3	0.117462590466484
1406	1	79	3	0	0.0147067968698871	1	2	12	0.333333333333333	4	1	0.0147067968698871
1407	0.5	79	7	0.0317603488806137	0.0410005014258882	2	3	23	0.448979591836735	5	2	0.0714586600769356
1408	1	79	3	0	0.0147067968698871	1	3	13	0.408163265306122	6	3	0.0147067968698871
1409	0	79	11	0.012157563121218	0.114984088886359	2	2	22	2.6	7	4	0.125743725689005
1410	1	79	3	0.0512390133920252	0.0110598337306955	2	2	22	0.4	8	5	0.06173215215408
1411	0.4	79	6	0.00499985858164376	0.0309315734477132	2	1	21	0	9	6	0.0357767785364107
1412	0	79	11	0	0.136851940782239	1	1	11	0	10	7	0.136851940782239
1413	1	79	3	0	0	3	2	32	0.6	11	8	0
1414	0	79	11	0.0330047648131878	0	3	3	33	2.46938775510204	12	9	0.0330047648131878
1415	0.533333333333333	79	6	0.0810403795688081	0	3	3	33	0.408163265306122	13	10	0.0810403795688081
1416	1	79	3	0.00999960001199973	0	3	1	31	0	14	11	0.00999960001199973
1417	0	79	11	0	0.136851940782239	1	3	13	2.36734693877551	15	12	0.136851940782239
1418	0.5	79	5	0	0.0256070754081942	1	2	12	2.66666666666667	16	13	0.0256070754081942
1419	0	79	11	0.0135565384885389	0.114984088886359	2	3	23	2.48979591836735	17	14	0.12698184114834
1420	1	79	3	0	0.0110598337306955	2	1	21	0	18	15	0.0110598337306955
1421	0	79	11	0	0	3	1	31	0	19	16	0
1422	0	79	11	0.0347297754909671	0	3	2	32	2.6	20	17	0.0347297754909671
1423	0	80	8	0	0.068265221363675	1	3	13	0.448979591836735	3	3	0.068265221363675
1424	0.380952380952381	80	8	0	0.068265221363675	1	3	13	2.44897959183673	4	1	0.068265221363675
1425	0.75	80	9	0.391954219623566	0	3	2	32	0.666666666666667	5	1	0.391954219623566
1426	0.666666666666667	80	11	0.024558258083006	0.114984088886359	2	1	21	0	6	2	0.136718538039055
1427	0.7	80	11	0	0.136851940782239	1	2	12	2.4	7	3	0.136851940782239
1428	0.633333333333333	80	11	0.00499985858164376	0.114984088886359	2	3	23	2.55102040816327	8	4	0.119409043284432
1429	0.75	80	9	0.312129281022042	0	3	1	31	0	9	5	0.312129281022042
1430	0.7	80	11	0	0	3	3	33	0.775510204081633	10	6	0
1431	0.7	80	11	0.0238235174253861	0	3	2	32	2.66666666666667	11	7	0.0238235174253861
1432	0.722222222222222	80	7	0	0.0488240583126861	1	1	11	0	12	8	0.0488240583126861
1433	0.7	80	11	0.00734199154381898	0	3	1	31	0	13	1	0.00734199154381898
1434	1	80	3	0	0.0147067968698871	1	1	11	0	14	2	0.0147067968698871
1435	0.7	80	11	0.00409825570949107	0.114984088886359	2	2	22	2.33333333333333	15	3	0.118611110397071
1436	0.8	80	6	0.00409825570949107	0.0309315734477132	2	3	23	0.448979591836735	16	4	0.0349030636597187
1437	1	80	3	0.0718684379727815	0	3	3	33	2.61224489795918	17	5	0.0718684379727815
1438	1	80	3	0	0.0147067968698871	1	2	12	0.733333333333333	18	6	0.0147067968698871
1439	1	80	3	0	0.0110598337306955	2	1	21	0	19	7	0.0110598337306955
1440	1	80	2	0	0.00674996029072371	2	2	22	0.333333333333333	20	8	0.00674996029072372
1441	0.633333333333333	81	11	0	0.114984088886359	2	3	23	0.26530612244898	3	3	0.114984088886359
1442	1	81	3	0	0.0147067968698871	1	3	13	2.59183673469388	4	4	0.0147067968698871
1443	0.7	81	11	0	0.136851940782239	1	2	12	2.4	5	5	0.136851940782239
1444	1	81	3	0.0718684379727815	0	3	1	31	0	6	6	0.0718684379727815
1445	0.7	81	11	0	0.136851940782239	1	3	13	0.489795918367347	7	7	0.136851940782239
1446	0.7	81	11	0.00409825570949107	0.114984088886359	2	2	22	2.33333333333333	8	8	0.118611110397071
1447	0.7	81	11	0	0.136851940782239	1	2	12	0.333333333333333	9	9	0.136851940782239
1448	0.8	81	6	0.0585459939623977	0.0309315734477132	2	2	22	0.4	10	10	0.0876666476977936
1449	0.761904761904762	81	8	0.124982324205294	0	3	1	31	0	11	11	0.124982324205294
1450	0.8	81	6	0.0286598162902649	0.0309315734477132	2	1	21	0	12	12	0.0587048965253979
1451	0.740740740740741	81	10	0.351465226270116	0	3	2	32	0.733333333333333	13	13	0.351465226270116
1452	0.833333333333333	81	5	0.0258696771416536	0	3	2	32	2.4	14	14	0.0258696771416536
1453	1	81	3	0	0.0147067968698871	1	1	11	0	15	15	0.0147067968698871
1454	0.888888888888889	81	4	0.0336696224955856	0.0149347040444617	2	1	21	0	16	16	0.048101480692787
1455	1	81	3	0.023249150015248	0	3	3	33	2.44897959183673	17	17	0.023249150015248
1456	0.777777777777778	81	7	0.282840451505051	0	3	3	33	0.469387755102041	18	18	0.282840451505051
1457	1	81	3	0	0.0147067968698871	1	1	11	0	19	19	0.0147067968698871
1458	1	81	3	0.00624980236233363	0.0110598337306955	2	3	23	2.48979591836735	20	20	0.0172405143180521
1459	0	82	11	0.0330047648131878	0	3	3	33	2.46938775510204	3	1	0.0330047648131878
1460	0	82	11	0	0.136851940782239	1	3	13	0.408163265306122	4	2	0.136851940782239
1461	0.7	82	11	0.0283821095080237	0	3	1	31	0	5	3	0.0283821095080237
1462	0.2	82	11	0.0235168959408057	0.114984088886359	2	3	23	0.73469387755102	6	4	0.135796915973976
1463	0	82	11	0	0.136851940782239	1	3	13	2.57142857142857	7	5	0.136851940782239
1464	0.233333333333333	82	11	0.217561978303904	0	3	3	33	0.408163265306122	8	6	0.217561978303904
1465	0.428571428571429	82	8	0.0603324372749069	0.0505062391223669	2	1	21	0	9	7	0.107791511893432
1466	0.7	82	11	0.0347297754909671	0	3	2	32	2.6	10	1	0.0347297754909671
1467	0.366666666666667	82	11	0	0.136851940782239	1	1	11	0	11	2	0.136851940782239
1468	0	82	11	0	0.114984088886359	2	2	22	2.46666666666667	12	3	0.114984088886359
1469	0	82	11	0	0.136851940782239	1	2	12	2.4	13	4	0.136851940782239
1470	0	82	11	0	0.136851940782239	1	1	11	0	14	5	0.136851940782239
1471	0	82	11	0	0.136851940782239	1	2	12	0.733333333333333	15	6	0.136851940782239
1472	0.666666666666667	82	6	0.0286598162902649	0.0309315734477132	2	1	21	0	16	7	0.0587048965253979
1473	0.476190476190476	82	8	0.299659439717504	0.0505062391223669	2	2	22	0.533333333333333	17	8	0.335031007522224
1474	0.523809523809524	82	8	0.11493322802154	0	3	1	31	0	18	1	0.11493322802154
1475	0	82	11	0	0.114984088886359	2	3	23	2.63265306122449	19	1	0.114984088886359
1476	0.416666666666667	82	9	0.132845690114431	0	3	2	32	0.6	20	2	0.132845690114431
1477	0.466666666666667	83	11	0.311504906884572	0	3	2	32	0.333333333333333	3	1	0.311504906884572
1478	0.7	83	11	0.0952805725339606	0.114984088886359	2	3	23	0.448979591836735	4	2	0.199308911598931
1479	0.3	83	11	0	0.136851940782239	1	3	13	2.57142857142857	5	3	0.136851940782239
1480	0.3	83	11	0.00734199154381898	0	3	3	33	2.53061224489796	6	4	0.00734199154381898
1481	1	83	3	0.0718684379727815	0	3	1	31	0	7	5	0.0718684379727815
1482	0.714285714285714	83	8	0	0.068265221363675	1	2	12	0.733333333333333	8	6	0.068265221363675
1483	0.703703703703704	83	10	0	0.117462590466484	1	1	11	0	9	1	0.117462590466484
1484	0.1	83	11	0.0569806155742449	0.114984088886359	2	1	21	0	10	1	0.165412840294616
1485	0.7	83	11	0	0.136851940782239	1	2	12	2.53333333333333	11	2	0.136851940782239
1486	0.366666666666667	83	11	0.0347297754909671	0	3	2	32	2.6	12	3	0.0347297754909671
1487	0	83	11	0.0397789905953954	0.114984088886359	2	1	21	0	13	4	0.150189128491324
1488	1	83	2	0	0.00674996029072371	2	2	22	0.333333333333333	14	5	0.00674996029072372
1489	0	83	11	0	0	3	1	31	0	15	1	0
1490	0.133333333333333	83	11	0.217561978303904	0	3	3	33	0.408163265306122	16	2	0.217561978303904
1491	1	83	3	0	0.0147067968698871	1	1	11	0	17	3	0.0147067968698871
1492	0.333333333333333	83	11	0.0135565384885389	0.114984088886359	2	3	23	2.48979591836735	18	4	0.12698184114834
1493	0.7	83	11	0	0.136851940782239	1	3	13	0.428571428571429	19	5	0.136851940782239
1494	0	83	11	0.00804145172829795	0.114984088886359	2	2	22	2.66666666666667	20	6	0.122100901614355
1495	0.222222222222222	84	7	0.00499985858164376	0.0410005014258882	2	1	21	0	3	3	0.045795363298626
1496	0	84	11	0	0	3	1	31	0	4	1	0
1497	0.7	84	11	0	0.136851940782239	1	2	12	2.66666666666667	5	2	0.136851940782239
1498	0.666666666666667	84	7	0	0.0488240583126861	1	1	11	0	6	3	0.0488240583126861
1499	1	84	3	0.0241787862085796	0.0110598337306955	2	2	22	2.53333333333333	7	1	0.0349712065839982
1500	0.458333333333333	84	9	0.0397794885537233	0.0701421566742312	2	1	21	0	8	2	0.107131426109398
1501	0	84	11	0	0.136851940782239	1	3	13	0.775510204081633	9	1	0.136851940782239
1502	0.888888888888889	84	4	0.00337829983404614	0.0149347040444617	2	2	22	0.6	10	2	0.018262549970313
1503	0.7	84	11	0	0.114984088886359	2	3	23	2.40816326530612	11	3	0.114984088886359
1504	0.7	84	11	0	0.136851940782239	1	2	12	0.2	12	4	0.136851940782239
1505	0.619047619047619	84	8	0.152581718381815	0	3	2	32	0.333333333333333	13	5	0.152581718381815
1506	1	84	3	0.023249150015248	0	3	3	33	2.44897959183673	14	6	0.023249150015248
1507	0.7	84	11	0	0.136851940782239	1	3	13	2.53061224489796	15	7	0.136851940782239
1508	0.7	84	11	0	0.136851940782239	1	1	11	0	16	8	0.136851940782239
1509	0.533333333333333	84	11	0.0301644761830075	0	3	2	32	2.53333333333333	17	9	0.0301644761830075
1510	0.533333333333333	84	11	0.0505390203166681	0	3	1	31	0	18	10	0.0505390203166681
1511	0.666666666666667	84	9	0.312129281022042	0	3	3	33	0.612244897959184	19	11	0.312129281022042
1512	0.533333333333333	84	11	0.024558258083006	0.114984088886359	2	3	23	0.469387755102041	20	12	0.136718538039055
1513	0	85	11	0	0.136851940782239	1	2	12	0.333333333333333	3	1	0.136851940782239
1514	0	85	11	0	0	3	3	33	2.59183673469388	4	2	0
1515	0	85	11	0	0	3	1	31	0	5	3	0
1516	0.19047619047619	85	8	0.086233834165596	0.0505062391223669	2	2	22	0.6	6	4	0.132384726639157
1517	0.666666666666667	85	11	0	0.114984088886359	2	3	23	0.26530612244898	7	1	0.114984088886359
1518	0.7	85	11	0	0.114984088886359	2	2	22	2.46666666666667	8	2	0.114984088886359
1519	0.777777777777778	85	7	0.166606315087186	0	3	2	32	0.666666666666667	9	3	0.166606315087186
1520	1	85	3	0.0777726890617092	0	3	3	33	0.469387755102041	10	4	0.0777726890617092
1521	0	85	11	0	0.136851940782239	1	3	13	2.61224489795918	11	5	0.136851940782239
1522	0.3	85	11	0.0286598162902649	0.114984088886359	2	3	23	2.69387755102041	12	6	0.140348482312837
1523	0.366666666666667	85	11	0	0.136851940782239	1	1	11	0	13	7	0.136851940782239
1524	0.366666666666667	85	11	0.0238235174253861	0	3	2	32	2.66666666666667	14	8	0.0238235174253861
1525	0.366666666666667	85	11	0	0.136851940782239	1	2	12	2.4	15	9	0.136851940782239
1526	0.366666666666667	85	11	0.00839146560461124	0.114984088886359	2	1	21	0	16	10	0.122410669464003
1527	0.2	85	11	0.0330047648131878	0	3	1	31	0	17	11	0.0330047648131878
1528	0.6	85	11	0.151007696710003	0.114984088886359	2	1	21	0	18	12	0.248628303175335
1529	0.366666666666667	85	11	0	0.136851940782239	1	1	11	0	19	13	0.136851940782239
1530	0.7	85	11	0	0.136851940782239	1	3	13	0.653061224489796	20	14	0.136851940782239
1531	0.407407407407407	86	10	0.00499985858164376	0.0855154038893956	2	1	21	0	3	3	0.0900876975450402
1532	0.633333333333333	86	11	0	0	3	1	31	0	4	1	0
1533	0.3	86	11	0	0.136851940782239	1	2	12	2.66666666666667	5	2	0.136851940782239
1534	0.444444444444444	86	10	0	0.117462590466484	1	1	11	0	6	3	0.117462590466484
1535	0.666666666666667	86	6	0.0241787862085796	0.0309315734477132	2	2	22	2.53333333333333	7	1	0.0543624717548056
1536	0.666666666666667	86	7	0.0276253489715915	0.0410005014258882	2	1	21	0	8	1	0.0674931972375793
1537	0.6	86	11	0	0.136851940782239	1	3	13	0.775510204081633	9	2	0.136851940782239
1538	0.407407407407407	86	10	0.0537328027362629	0.0855154038893956	2	2	22	0.6	10	3	0.134653224297558
1539	0.433333333333333	86	11	0	0.114984088886359	2	3	23	2.40816326530612	11	1	0.114984088886359
1540	0.466666666666667	86	11	0	0.136851940782239	1	2	12	0.2	12	2	0.136851940782239
1541	0.458333333333333	86	9	0.255123889317148	0	3	2	32	0.333333333333333	13	3	0.255123889317148
1542	0.5	86	11	0.0677435002500629	0	3	3	33	2.44897959183673	14	4	0.0677435002500629
1543	0.6	86	11	0	0.136851940782239	1	3	13	2.53061224489796	15	5	0.136851940782239
1544	0.566666666666667	86	11	0	0.136851940782239	1	1	11	0	16	6	0.136851940782239
1545	0.566666666666667	86	11	0.0301644761830075	0	3	2	32	2.53333333333333	17	7	0.0301644761830075
1546	0.366666666666667	86	11	0.0505390203166681	0	3	1	31	0	18	8	0.0505390203166681
1547	0.333333333333333	86	10	0.321756602875296	0	3	3	33	0.612244897959184	19	9	0.321756602875296
1548	0.333333333333333	86	11	0.024558258083006	0.114984088886359	2	3	23	0.469387755102041	20	1	0.136718538039055
1549	0.5	87	11	0	0.114984088886359	2	1	21	0	3	3	0.114984088886359
1550	0.6	87	11	0	0.136851940782239	1	3	13	2.51020408163265	4	4	0.136851940782239
1551	0.407407407407407	87	10	0	0.117462590466484	1	1	11	0	5	5	0.117462590466484
1552	0.777777777777778	87	7	0.147487651681302	0	3	1	31	0	6	1	0.147487651681302
1553	0.233333333333333	87	11	0	0	3	1	31	0	7	2	0
1554	0.476190476190476	87	8	0.0244727859986535	0	3	3	33	2.36734693877551	8	3	0.0244727859986535
1555	0.666666666666667	87	9	0	0.0701421566742312	2	3	23	2.59183673469388	9	4	0.0701421566742312
1556	0.481481481481481	87	10	0.0974519073972954	0.0855154038893956	2	3	23	0.428571428571429	10	5	0.174633672065819
1557	0.566666666666667	87	11	0	0.136851940782239	1	2	12	0.6	11	1	0.136851940782239
1558	0	87	11	0	0	3	2	32	0.2	12	2	0
1559	0.555555555555556	87	7	0.0231987745478619	0.0410005014258882	2	1	21	0	13	3	0.0632481145848216
1560	0.407407407407407	87	10	0	0	3	2	32	2.66666666666667	14	4	0
1561	0.75	87	9	0.00294111266855046	0.0701421566742312	2	2	22	2.73333333333333	15	5	0.0728769733571876
1562	1	87	3	0	0.0147067968698871	1	1	11	0	16	6	0.0147067968698871
1563	0.619047619047619	87	8	0.0133441181989848	0.0505062391223669	2	2	22	0.6	17	7	0.0631763960967168
1564	0.62962962962963	87	10	0	0.117462590466484	1	3	13	0.612244897959184	18	8	0.117462590466484
1565	0.566666666666667	87	11	0.0295622311398771	0	3	3	33	0.428571428571429	19	9	0.0295622311398771
1566	1	87	3	0	0.0147067968698871	1	2	12	2.53333333333333	20	10	0.0147067968698871
1567	0.366666666666667	88	11	0.0283821095080237	0	3	1	31	0	3	3	0.0283821095080237
1568	0	88	11	0	0.136851940782239	1	1	11	0	4	4	0.136851940782239
1569	0.388888888888889	88	7	0.00499985858164376	0.0410005014258882	2	1	21	0	5	5	0.045795363298626
1570	0.6	88	11	0	0.136851940782239	1	2	12	2.66666666666667	6	1	0.136851940782239
1571	0.366666666666667	88	11	0	0	3	3	33	0.775510204081633	7	2	0
1572	0.8	88	6	0.00312493012404758	0.0309315734477132	2	1	21	0	8	3	0.0339598445661099
1573	0	88	11	0	0.114984088886359	2	3	23	2.63265306122449	9	4	0.114984088886359
1574	0.366666666666667	88	11	0	0	3	1	31	0	10	5	0
1575	0	88	11	0	0	3	2	32	2.4	11	6	0
1576	0.708333333333333	88	9	0.0882710686239276	0.0701421566742312	2	2	22	0.4	12	7	0.152221702172938
1577	0.888888888888889	88	4	0.037802571668506	0	3	2	32	0.733333333333333	13	1	0.037802571668506
1578	0	88	11	0.00734199154381898	0	3	3	33	2.53061224489796	14	2	0.00734199154381898
1579	0.633333333333333	88	11	0	0.136851940782239	1	3	13	2.44897959183673	15	3	0.136851940782239
1580	1	88	3	0	0.0147067968698871	1	3	13	0.612244897959184	16	4	0.0147067968698871
1581	1	88	3	0	0.0147067968698871	1	2	12	0.2	17	5	0.0147067968698871
1582	0.7	88	11	0.00409825570949107	0.114984088886359	2	2	22	2.33333333333333	18	6	0.118611110397071
1583	0.7	88	11	0.0569806155742449	0.114984088886359	2	3	23	0.489795918367347	19	7	0.165412840294616
1584	0.380952380952381	88	8	0	0.068265221363675	1	1	11	0	20	8	0.068265221363675
1585	0	89	11	0	0.136851940782239	1	2	12	2.4	3	3	0.136851940782239
1586	0.2	89	11	0.0235168959408057	0.114984088886359	2	1	21	0	4	4	0.135796915973976
1587	0	89	11	0.00735268897915664	0.114984088886359	2	3	23	2.59183673469388	5	5	0.121491335622383
1588	0	89	11	0	0	3	3	33	2.59183673469388	6	6	0
1589	0	89	11	0	0.136851940782239	1	2	12	0.2	7	7	0.136851940782239
1590	0	89	10	0	0.117462590466484	1	1	11	0	8	8	0.117462590466484
1591	0.571428571428571	89	8	0.299659439717504	0.0505062391223669	2	2	22	0.533333333333333	9	1	0.335031007522224
1592	0.6	89	6	0.0819186408764826	0	3	2	32	0.333333333333333	10	1	0.0819186408764826
1593	1	89	3	0.0777726890617092	0	3	1	31	0	11	2	0.0777726890617092
1594	0	89	11	0	0.136851940782239	1	3	13	2.57142857142857	12	3	0.136851940782239
1595	0.366666666666667	89	11	0.0238235174253861	0	3	2	32	2.66666666666667	13	4	0.0238235174253861
1596	0	89	11	0.024558258083006	0.114984088886359	2	3	23	0.469387755102041	14	5	0.136718538039055
1597	0.333333333333333	89	11	0.00734199154381898	0	3	1	31	0	15	6	0.00734199154381898
1598	0.266666666666667	89	11	0	0.136851940782239	1	1	11	0	16	7	0.136851940782239
1599	0	89	11	0.00839146560461124	0.114984088886359	2	1	21	0	17	8	0.122410669464003
1600	0	89	11	0	0.136851940782239	1	3	13	0.653061224489796	18	9	0.136851940782239
1601	0.0666666666666667	89	11	0.217561978303904	0	3	3	33	0.408163265306122	19	10	0.217561978303904
1602	0	89	11	0.042461134648245	0.114984088886359	2	2	22	2.26666666666667	20	11	0.152562868653994
1603	0.1	90	11	0.024558258083006	0.114984088886359	2	1	21	0	3	3	0.136718538039055
1604	0.428571428571429	90	8	0.0603324372749069	0.0505062391223669	2	3	23	0.653061224489796	4	4	0.107791511893432
1605	0	90	11	0	0.136851940782239	1	2	12	0.2	5	1	0.136851940782239
1606	0.7	90	11	0.00735268897915664	0.114984088886359	2	3	23	2.59183673469388	6	2	0.121491335622383
1607	0.7	90	11	0.00294111266855046	0.114984088886359	2	2	22	2.73333333333333	7	3	0.117587020394404
1608	0.0416666666666667	90	9	0.056414266249511	0.0701421566742312	2	2	22	0.4	8	4	0.122599404621807
1609	0.7	90	11	0.0347297754909671	0	3	2	32	2.6	9	1	0.0347297754909671
1610	0	90	11	0	0	3	3	33	0.489795918367347	10	2	0
1611	0.7	90	11	0	0.136851940782239	1	3	13	2.36734693877551	11	3	0.136851940782239
1612	0.7	90	11	0	0.136851940782239	1	2	12	2.53333333333333	12	4	0.136851940782239
1613	1	90	3	0.00983425762508772	0	3	3	33	2.46938775510204	13	5	0.00983425762508772
1614	1	90	3	0	0.0147067968698871	1	1	11	0	14	6	0.0147067968698871
1615	0.625	90	9	0.132845690114431	0	3	2	32	0.6	15	7	0.132845690114431
1616	0.666666666666667	90	11	0	0.136851940782239	1	1	11	0	16	8	0.136851940782239
1617	0	90	11	0	0.136851940782239	1	3	13	0.408163265306122	17	9	0.136851940782239
1618	0	90	11	0	0.114984088886359	2	1	21	0	18	10	0.114984088886359
1619	0.185185185185185	90	10	0.321756602875296	0	3	1	31	0	19	11	0.321756602875296
1620	1	90	3	0.0718684379727815	0	3	1	31	0	20	1	0.0718684379727815
1621	0	91	11	0.0283821095080237	0	3	1	31	0	3	3	0.0283821095080237
1622	0.366666666666667	91	11	0	0.136851940782239	1	1	11	0	4	4	0.136851940782239
1623	0.388888888888889	91	7	0.00499985858164376	0.0410005014258882	2	1	21	0	5	5	0.045795363298626
1624	0.366666666666667	91	11	0	0.136851940782239	1	2	12	2.66666666666667	6	1	0.136851940782239
1625	0	91	11	0	0	3	3	33	0.775510204081633	7	2	0
1626	0.375	91	9	0.0397794885537233	0.0701421566742312	2	1	21	0	8	3	0.107131426109398
1627	0	91	11	0	0.114984088886359	2	3	23	2.63265306122449	9	1	0.114984088886359
1628	0	91	11	0	0	3	1	31	0	10	2	0
1629	0	91	11	0	0	3	2	32	2.4	11	3	0
1630	0.5	91	5	0.0344077134619892	0.0211501941243778	2	2	22	0.4	12	4	0.0548301777672699
1631	0.333333333333333	91	7	0.0729187405470823	0	3	2	32	0.733333333333333	13	5	0.0729187405470824
1632	0	91	11	0.00734199154381898	0	3	3	33	2.53061224489796	14	6	0.00734199154381898
1633	0.333333333333333	91	8	0	0.068265221363675	1	3	13	2.44897959183673	15	7	0.068265221363675
1634	0.703703703703704	91	10	0	0.117462590466484	1	3	13	0.612244897959184	16	1	0.117462590466484
1635	1	91	3	0	0.0147067968698871	1	2	12	0.2	17	1	0.0147067968698871
1636	0	91	11	0.00409825570949107	0.114984088886359	2	2	22	2.33333333333333	18	2	0.118611110397071
1637	0.740740740740741	91	10	0.0569806155742449	0.0855154038893956	2	3	23	0.489795918367347	19	3	0.137623299108943
1638	1	91	3	0	0.0147067968698871	1	1	11	0	20	4	0.0147067968698871
1639	0.238095238095238	92	8	0	0.068265221363675	1	3	13	2.44897959183673	3	3	0.068265221363675
1640	0.8	92	6	0	0.0309315734477132	2	3	23	0.469387755102041	4	1	0.0309315734477132
1641	0.592592592592593	92	10	0.0537328027362629	0.0855154038893956	2	2	22	0.6	5	2	0.134653224297558
1642	0	92	10	0	0.117462590466484	1	1	11	0	6	1	0.117462590466484
1643	0.533333333333333	92	11	0	0.136851940782239	1	2	12	2.4	7	1	0.136851940782239
1644	0.666666666666667	92	8	0	0.068265221363675	1	2	12	0.6	8	2	0.068265221363675
1645	0.3	92	11	0.042461134648245	0.114984088886359	2	2	22	2.26666666666667	9	3	0.152562868653994
1646	0	92	11	0	0	3	3	33	2.59183673469388	10	4	0
1647	0.222222222222222	92	10	0.192323884323295	0	3	1	31	0	11	5	0.192323884323295
1648	0.7	92	11	0	0.136851940782239	1	1	11	0	12	6	0.136851940782239
1649	0.566666666666667	92	11	0	0.136851940782239	1	3	13	0.408163265306122	13	7	0.136851940782239
1650	0.444444444444444	92	7	0.021776372862193	0	3	2	32	0.6	14	8	0.021776372862193
1651	0.233333333333333	92	11	0.0235168959408057	0.114984088886359	2	1	21	0	15	9	0.135796915973976
1652	0.3	92	11	0.00735268897915664	0.114984088886359	2	1	21	0	16	10	0.121491335622383
1653	0.62962962962963	92	10	0.0454897567528032	0	3	2	32	2.53333333333333	17	11	0.0454897567528032
1654	0	92	11	0.00734199154381898	0	3	1	31	0	18	12	0.00734199154381898
1655	0.433333333333333	92	11	0.0135565384885389	0.114984088886359	2	3	23	2.48979591836735	19	13	0.12698184114834
1656	0.4	92	6	0.0393359819988255	0	3	3	33	0.448979591836735	20	14	0.0393359819988255
1657	0.666666666666667	93	11	0	0.136851940782239	1	1	11	0	3	3	0.136851940782239
1658	0.533333333333333	93	11	0	0.114984088886359	2	1	21	0	4	4	0.114984088886359
1659	0.2	93	11	0	0	3	1	31	0	5	5	0
1660	1	93	3	0.0512390133920252	0.0110598337306955	2	2	22	0.4	6	6	0.06173215215408
1661	0.2	93	11	0.00804145172829795	0.114984088886359	2	2	22	2.66666666666667	7	7	0.122100901614355
1662	0	93	11	0	0	3	2	32	0.2	8	8	0
1663	0.5	93	11	0	0.136851940782239	1	1	11	0	9	9	0.136851940782239
1664	0.566666666666667	93	11	0	0.136851940782239	1	3	13	0.408163265306122	10	10	0.136851940782239
1665	0	93	11	0	0	3	3	33	0.489795918367347	11	11	0
1666	0.466666666666667	93	11	0.0569806155742449	0.114984088886359	2	1	21	0	12	12	0.165412840294616
1667	0.666666666666667	93	4	0.0376124363730831	0	3	1	31	0	13	13	0.0376124363730831
1668	0.481481481481481	93	10	0.0949672189910183	0	3	2	32	2.73333333333333	14	14	0.0949672189910183
1669	0.428571428571429	93	8	0.0603324372749069	0.0505062391223669	2	3	23	0.653061224489796	15	15	0.107791511893432
1670	0.233333333333333	93	11	0	0.114984088886359	2	3	23	2.63265306122449	16	16	0.114984088886359
1671	0.566666666666667	93	11	0	0.136851940782239	1	2	12	2.53333333333333	17	17	0.136851940782239
1672	0	93	11	0	0.136851940782239	1	3	13	2.57142857142857	18	18	0.136851940782239
1673	0.233333333333333	93	11	0.0283821095080237	0	3	3	33	2.51020408163265	19	19	0.0283821095080237
1674	0.566666666666667	93	11	0	0.136851940782239	1	2	12	0.733333333333333	20	20	0.136851940782239
1675	0.366666666666667	94	11	0	0.136851940782239	1	2	12	2.4	3	3	0.136851940782239
1676	0.222222222222222	94	10	0	0.117462590466484	1	1	11	0	4	4	0.117462590466484
1677	0.366666666666667	94	11	0	0.136851940782239	1	1	11	0	5	1	0.136851940782239
1678	0.366666666666667	94	11	0.012157563121218	0.114984088886359	2	2	22	2.6	6	2	0.125743725689005
1679	0.708333333333333	94	9	0.0882710686239276	0.0701421566742312	2	2	22	0.4	7	3	0.152221702172938
1680	0	94	11	0	0.136851940782239	1	3	13	2.51020408163265	8	4	0.136851940782239
1681	0.633333333333333	94	11	0.0677435002500629	0	3	3	33	2.44897959183673	9	5	0.0677435002500629
1682	0.2	94	11	0.0505390203166681	0	3	1	31	0	10	6	0.0505390203166681
1683	0.416666666666667	94	9	0.173093731865717	0	3	1	31	0	11	7	0.173093731865717
1684	0	94	11	0	0.136851940782239	1	3	13	0.775510204081633	12	1	0.136851940782239
1685	0.8	94	6	0.0473383990920372	0	3	2	32	2.73333333333333	13	2	0.0473383990920372
1686	0.722222222222222	94	7	0.166606315087186	0	3	2	32	0.666666666666667	14	3	0.166606315087186
1687	0	94	7	0.00499985858164376	0.0410005014258882	2	3	23	2.55102040816327	15	4	0.045795363298626
1688	0.444444444444444	94	10	0.321756602875296	0	3	3	33	0.612244897959184	16	1	0.321756602875296
1689	0.366666666666667	94	11	0	0.114984088886359	2	3	23	0.26530612244898	17	1	0.114984088886359
1690	0.428571428571429	94	8	0.0603324372749069	0.0505062391223669	2	1	21	0	18	2	0.107791511893432
1691	0	94	11	0	0.114984088886359	2	1	21	0	19	1	0.114984088886359
1692	0	94	11	0	0.136851940782239	1	2	12	0.6	20	2	0.136851940782239
1693	1	95	3	0	0.0147067968698871	1	1	11	0	3	1	0.0147067968698871
1694	1	95	3	0	0.0147067968698871	1	2	12	0.333333333333333	4	2	0.0147067968698871
1695	0.7	95	11	0.0952805725339606	0.114984088886359	2	3	23	0.448979591836735	5	3	0.199308911598931
1696	0.7	95	11	0	0.136851940782239	1	3	13	0.408163265306122	6	4	0.136851940782239
1697	0.7	95	11	0.012157563121218	0.114984088886359	2	2	22	2.6	7	5	0.125743725689005
1698	1	95	3	0.0512390133920252	0.0110598337306955	2	2	22	0.4	8	6	0.06173215215408
1699	0.166666666666667	95	7	0.00499985858164376	0.0410005014258882	2	1	21	0	9	7	0.045795363298626
1700	0.366666666666667	95	11	0	0.136851940782239	1	1	11	0	10	1	0.136851940782239
1701	0.8	95	6	0.00624980236233363	0	3	2	32	0.6	11	2	0.00624980236233363
1702	0.7	95	11	0.0330047648131878	0	3	3	33	2.46938775510204	12	3	0.0330047648131878
1703	1	95	3	0.0240671071189009	0	3	3	33	0.408163265306122	13	4	0.0240671071189009
1704	1	95	3	0.00999960001199973	0	3	1	31	0	14	5	0.00999960001199973
1705	0	95	11	0	0.136851940782239	1	3	13	2.36734693877551	15	6	0.136851940782239
1706	0.366666666666667	95	11	0	0.136851940782239	1	2	12	2.66666666666667	16	7	0.136851940782239
1707	0.7	95	11	0.0135565384885389	0.114984088886359	2	3	23	2.48979591836735	17	8	0.12698184114834
1708	0.888888888888889	95	4	0.0336696224955856	0.0149347040444617	2	1	21	0	18	9	0.048101480692787
1709	0.366666666666667	95	11	0	0	3	1	31	0	19	10	0
1710	1	95	3	0.0111704685442714	0	3	2	32	2.6	20	11	0.0111704685442714
1711	0.366666666666667	96	11	0	0.136851940782239	1	2	12	2.6	3	3	0.136851940782239
1712	0.777777777777778	96	7	0.062223456736338	0.0410005014258882	2	2	22	0.4	4	4	0.100672765235584
1713	0.333333333333333	96	11	0.0286598162902649	0.114984088886359	2	3	23	2.69387755102041	5	5	0.140348482312837
1714	1	96	3	0.0241787862085796	0.0110598337306955	2	2	22	2.53333333333333	6	6	0.0349712065839982
1715	0.366666666666667	96	11	0	0	3	1	31	0	7	7	0
1716	0	96	11	0.0505390203166681	0	3	3	33	2.36734693877551	8	8	0.0505390203166681
1717	1	96	3	0	0.0147067968698871	1	2	12	0.333333333333333	9	9	0.0147067968698871
1718	0.666666666666667	96	5	0.0385704066098677	0.0211501941243778	2	3	23	0.653061224489796	10	10	0.0589048291469906
1719	0	96	7	0.0186750617952696	0	3	2	32	2.53333333333333	11	11	0.0186750617952696
1720	0.666666666666667	96	11	0	0.136851940782239	1	3	13	2.61224489795918	12	1	0.136851940782239
1721	1	96	3	0	0.0147067968698871	1	3	13	0.489795918367347	13	2	0.0147067968698871
1722	1	96	3	0	0.0147067968698871	1	1	11	0	14	3	0.0147067968698871
1723	0.7	96	11	0	0.114984088886359	2	1	21	0	15	4	0.114984088886359
1724	1	96	3	0	0.0147067968698871	1	1	11	0	16	5	0.0147067968698871
1725	0.777777777777778	96	7	0.147487651681302	0	3	1	31	0	17	6	0.147487651681302
1726	1	96	3	0.0286598162902649	0	3	2	32	0.666666666666667	18	7	0.0286598162902649
1727	1	96	3	0.0777726890617092	0	3	3	33	0.469387755102041	19	8	0.0777726890617092
1728	0.7	96	11	0	0.114984088886359	2	1	21	0	20	9	0.114984088886359
1729	0	97	11	0	0.136851940782239	1	2	12	0.333333333333333	3	3	0.136851940782239
1730	0.266666666666667	97	11	0	0.136851940782239	1	1	11	0	4	4	0.136851940782239
1731	0.366666666666667	97	11	0.0347297754909671	0	3	2	32	2.6	5	5	0.0347297754909671
1732	0.7	97	11	0	0.114984088886359	2	1	21	0	6	6	0.114984088886359
1733	0	97	11	0	0.136851940782239	1	1	11	0	7	7	0.136851940782239
1734	0.433333333333333	97	11	0	0.114984088886359	2	2	22	0.933333333333333	8	8	0.114984088886359
1735	0	97	11	0	0	3	1	31	0	9	9	0
1736	0.4	97	11	0.370296739069973	0	3	2	32	0.733333333333333	10	10	0.370296739069973
1737	0.5	97	5	0	0.0256070754081942	1	2	12	2.53333333333333	11	11	0.0256070754081942
1738	0.366666666666667	97	11	0	0.136851940782239	1	3	13	0.408163265306122	12	12	0.136851940782239
1739	0	97	11	0.042461134648245	0.114984088886359	2	2	22	2.26666666666667	13	13	0.152562868653994
1740	0	97	11	0	0.136851940782239	1	3	13	2.61224489795918	14	14	0.136851940782239
1741	0.366666666666667	97	11	0.00735268897915664	0.114984088886359	2	3	23	2.59183673469388	15	15	0.121491335622383
1742	1	97	3	0	0.0110598337306955	2	3	23	0.428571428571429	16	16	0.0110598337306955
1743	0	97	11	0	0	3	3	33	2.59183673469388	17	17	0
1744	1	97	3	0.00367638142234805	0	3	1	31	0	18	18	0.00367638142234805
1745	0.833333333333333	97	5	0.0385704066098677	0.0211501941243778	2	1	21	0	19	19	0.0589048291469906
1746	1	97	3	0	0	3	3	33	0.489795918367347	20	20	0
1747	1	98	3	0	0.0147067968698871	1	3	13	0.448979591836735	3	3	0.0147067968698871
1748	1	98	3	0	0.0147067968698871	1	3	13	2.44897959183673	4	4	0.0147067968698871
1749	0.611111111111111	98	7	0.166606315087186	0	3	2	32	0.666666666666667	5	5	0.166606315087186
1750	0	98	11	0.024558258083006	0.114984088886359	2	1	21	0	6	6	0.136718538039055
1751	1	98	3	0	0.0147067968698871	1	2	12	2.4	7	7	0.0147067968698871
1752	0	98	7	0.00499985858164376	0.0410005014258882	2	3	23	2.55102040816327	8	8	0.045795363298626
1753	0.111111111111111	98	10	0.321756602875296	0	3	1	31	0	9	1	0.321756602875296
1754	0	98	11	0	0	3	3	33	0.775510204081633	10	1	0
1755	0.2	98	11	0.0238235174253861	0	3	2	32	2.66666666666667	11	2	0.0238235174253861
1756	1	98	3	0	0.0147067968698871	1	1	11	0	12	3	0.0147067968698871
1757	0	98	11	0.00734199154381898	0	3	1	31	0	13	4	0.00734199154381898
1758	1	98	3	0	0.0147067968698871	1	1	11	0	14	5	0.0147067968698871
1759	0	98	11	0.00409825570949107	0.114984088886359	2	2	22	2.33333333333333	15	6	0.118611110397071
1760	0.25	98	9	0.0929428438305848	0.0701421566742312	2	3	23	0.448979591836735	16	7	0.156565788991103
1761	0.4	98	6	0.0718684379727815	0	3	3	33	2.61224489795918	17	8	0.0718684379727815
1762	0.666666666666667	98	4	0	0.0201731392758234	1	2	12	0.733333333333333	18	9	0.0201731392758234
1763	0	98	11	0	0.114984088886359	2	1	21	0	19	10	0.114984088886359
1764	0.333333333333333	98	2	0	0.00674996029072371	2	2	22	0.333333333333333	20	11	0.00674996029072372
1765	0.133333333333333	99	11	0.00839146560461124	0.114984088886359	2	3	23	2.59183673469388	3	1	0.122410669464003
1766	0	99	11	0	0.136851940782239	1	3	13	0.775510204081633	4	2	0.136851940782239
1767	0.3	99	11	0.0999950289840631	0	3	2	32	2.73333333333333	5	3	0.0999950289840631
1768	0.133333333333333	99	11	0.151007696710003	0.114984088886359	2	1	21	0	6	4	0.248628303175335
1769	0	99	11	0.00735268897915664	0.114984088886359	2	1	21	0	7	5	0.121491335622383
1770	0	99	11	0.00804145172829795	0.114984088886359	2	2	22	2.66666666666667	8	6	0.122100901614355
1771	0.1	99	11	0	0.136851940782239	1	1	11	0	9	7	0.136851940782239
1772	0	99	11	0	0.114984088886359	2	2	22	0.933333333333333	10	8	0.114984088886359
1773	0.166666666666667	99	11	0.0505390203166681	0	3	3	33	2.36734693877551	11	9	0.0505390203166681
1774	0.366666666666667	99	11	0.0904946790383228	0	3	1	31	0	12	10	0.0904946790383228
1775	0	99	11	0	0.136851940782239	1	2	12	0.733333333333333	13	11	0.136851940782239
1776	0	99	11	0	0.136851940782239	1	2	12	2.66666666666667	14	12	0.136851940782239
1777	0.3	99	11	0	0.136851940782239	1	1	11	0	15	13	0.136851940782239
1778	0.133333333333333	99	11	0	0	3	3	33	0.489795918367347	16	14	0
1779	0.375	99	9	0.391954219623566	0	3	2	32	0.666666666666667	17	15	0.391954219623566
1780	0.133333333333333	99	11	0	0.136851940782239	1	3	13	2.46938775510204	18	1	0.136851940782239
1781	0.238095238095238	99	8	0.0603324372749069	0.0505062391223669	2	3	23	0.653061224489796	19	2	0.107791511893432
1782	0.366666666666667	99	11	0.27776881071627	0	3	1	31	0	20	1	0.27776881071627
1783	0	100	11	0	0.136851940782239	1	2	12	2.4	3	1	0.136851940782239
1784	0.366666666666667	100	11	0.0235168959408057	0.114984088886359	2	1	21	0	4	2	0.135796915973976
1785	0	100	11	0.00735268897915664	0.114984088886359	2	3	23	2.59183673469388	5	3	0.121491335622383
1786	0.2	100	11	0	0	3	3	33	2.59183673469388	6	4	0
1787	0	100	11	0	0.136851940782239	1	2	12	0.2	7	5	0.136851940782239
1788	0.37037037037037	100	10	0	0.117462590466484	1	1	11	0	8	6	0.117462590466484
1789	0	100	7	0.0662748252989781	0.0410005014258882	2	2	22	0.533333333333333	9	1	0.104558025655695
1790	0	100	11	0.311504906884572	0	3	2	32	0.333333333333333	10	1	0.311504906884572
1791	0	100	7	0.282840451505051	0	3	1	31	0	11	2	0.282840451505051
1792	0	100	11	0	0.136851940782239	1	3	13	2.57142857142857	12	1	0.136851940782239
1793	0.366666666666667	100	11	0.0238235174253861	0	3	2	32	2.66666666666667	13	2	0.0238235174253861
1794	0	100	11	0.024558258083006	0.114984088886359	2	3	23	0.469387755102041	14	3	0.136718538039055
1795	0	100	11	0.00734199154381898	0	3	1	31	0	15	4	0.00734199154381898
1796	0	100	11	0	0.136851940782239	1	1	11	0	16	5	0.136851940782239
1797	0	100	11	0.00839146560461124	0.114984088886359	2	1	21	0	17	6	0.122410669464003
1798	0.777777777777778	100	4	0	0.0201731392758234	1	3	13	0.653061224489796	18	7	0.0201731392758234
1799	0.0666666666666667	100	11	0.217561978303904	0	3	3	33	0.408163265306122	19	8	0.217561978303904
1800	0.166666666666667	100	11	0.042461134648245	0.114984088886359	2	2	22	2.26666666666667	20	9	0.152562868653994
1801	0.666666666666667	101	8	0	0.068265221363675	1	3	13	0.448979591836735	3	3	0.068265221363675
1802	0.888888888888889	101	4	0	0.0149347040444617	2	1	21	0	4	1	0.0149347040444617
1803	0.666666666666667	101	6	0.00294111266855046	0.0309315734477132	2	2	22	2.73333333333333	5	2	0.0337817128737384
1804	0.666666666666667	101	11	0	0.136851940782239	1	1	11	0	6	3	0.136851940782239
1805	0.666666666666667	101	11	0	0.136851940782239	1	3	13	2.51020408163265	7	4	0.136851940782239
1806	0.833333333333333	101	5	0.0344077134619892	0.0211501941243778	2	2	22	0.4	8	5	0.0548301777672699
1807	1	101	3	0	0.0147067968698871	1	1	11	0	9	6	0.0147067968698871
1808	0.666666666666667	101	6	0.0794491777611146	0	3	2	32	0.666666666666667	10	7	0.0794491777611146
1809	0.133333333333333	101	11	0.0505390203166681	0	3	1	31	0	11	8	0.0505390203166681
1810	0.633333333333333	101	11	0	0.136851940782239	1	2	12	2.6	12	9	0.136851940782239
1811	0.633333333333333	101	11	0.0548799002236179	0	3	1	31	0	13	10	0.0548799002236179
1812	0	101	11	0	0	3	3	33	0.489795918367347	14	11	0
1813	0.366666666666667	101	11	0	0.114984088886359	2	3	23	2.40816326530612	15	12	0.114984088886359
1814	0.666666666666667	101	11	0	0.136851940782239	1	2	12	0.2	16	13	0.136851940782239
1815	0	101	11	0	0	3	2	32	2.4	17	14	0
1816	0.666666666666667	101	8	0.156012434169779	0	3	3	33	2.57142857142857	18	15	0.156012434169779
1817	0.8	101	6	0.00499985858164376	0.0309315734477132	2	1	21	0	19	16	0.0357767785364107
1818	0.833333333333333	101	5	0	0.0211501941243778	2	3	23	0.612244897959184	20	17	0.0211501941243778
1819	0	102	11	0.311504906884572	0	3	2	32	0.333333333333333	3	1	0.311504906884572
1820	0	102	11	0.0952805725339606	0.114984088886359	2	3	23	0.448979591836735	4	2	0.199308911598931
1821	0	102	11	0	0.136851940782239	1	3	13	2.57142857142857	5	3	0.136851940782239
1822	0	102	11	0.00734199154381898	0	3	3	33	2.53061224489796	6	4	0.00734199154381898
1823	0.3	102	11	0.0904946790383228	0	3	1	31	0	7	5	0.0904946790383228
1824	0	102	8	0	0.068265221363675	1	2	12	0.733333333333333	8	6	0.068265221363675
1825	0	102	10	0	0.117462590466484	1	1	11	0	9	1	0.117462590466484
1826	0.2	102	11	0.0569806155742449	0.114984088886359	2	1	21	0	10	1	0.165412840294616
1827	0.4	102	6	0	0.0354965687611703	1	2	12	2.53333333333333	11	2	0.0354965687611704
1828	0	102	11	0.0347297754909671	0	3	2	32	2.6	12	3	0.0347297754909671
1829	0.1	102	11	0.0397789905953954	0.114984088886359	2	1	21	0	13	4	0.150189128491324
1830	0.4	102	6	0.0138882341835352	0.0309315734477132	2	2	22	0.333333333333333	14	5	0.0443902226955414
1831	0	102	11	0	0	3	1	31	0	15	1	0
1832	0.2	102	11	0.217561978303904	0	3	3	33	0.408163265306122	16	2	0.217561978303904
1833	0	102	11	0	0.136851940782239	1	1	11	0	17	3	0.136851940782239
1834	0	102	11	0.0135565384885389	0.114984088886359	2	3	23	2.48979591836735	18	4	0.12698184114834
1835	0	102	11	0	0.136851940782239	1	3	13	0.428571428571429	19	5	0.136851940782239
1836	0	102	11	0.00804145172829795	0.114984088886359	2	2	22	2.66666666666667	20	6	0.122100901614355
1837	0	103	11	0	0.114984088886359	2	3	23	2.46938775510204	3	3	0.114984088886359
1838	0	103	11	0.00839146560461124	0.114984088886359	2	1	21	0	4	4	0.122410669464003
1839	0	103	11	0	0.136851940782239	1	2	12	0.8	5	5	0.136851940782239
1840	0	103	11	0	0.136851940782239	1	2	12	2.4	6	6	0.136851940782239
1841	1	103	3	0	0.0147067968698871	1	3	13	0.612244897959184	7	7	0.0147067968698871
1842	0.3	103	11	0.0447181167336238	0	3	2	32	2.66666666666667	8	8	0.0447181167336238
1843	0.3	103	11	0	0.136851940782239	1	1	11	0	9	9	0.136851940782239
1844	0.222222222222222	103	10	0.018949299686183	0	3	1	31	0	10	10	0.018949299686183
1845	0.1	103	11	0.0569806155742449	0.114984088886359	2	1	21	0	11	11	0.165412840294616
1846	0	103	11	0	0.114984088886359	2	2	22	2.46666666666667	12	12	0.114984088886359
1847	0	103	11	0	0	3	3	33	0.489795918367347	13	13	0
1848	0.5	103	5	0.0138882341835352	0.0211501941243778	2	2	22	0.333333333333333	14	14	0.0347446894588864
1849	0.4	103	6	0.0356273847675664	0	3	1	31	0	15	1	0.0356273847675664
1850	0	103	11	0	0.136851940782239	1	3	13	2.59183673469388	16	2	0.136851940782239
1851	0.3	103	11	0.166942915669274	0	3	3	33	2.57142857142857	17	3	0.166942915669274
1852	0.4	103	11	0.311504906884572	0	3	2	32	0.333333333333333	18	4	0.311504906884572
1853	0.37037037037037	103	10	0.115068257380893	0.0855154038893956	2	3	23	0.428571428571429	19	5	0.190743552765513
1854	0	103	11	0	0.136851940782239	1	1	11	0	20	1	0.136851940782239
1855	0.1	104	11	0	0.136851940782239	1	2	12	2.6	3	1	0.136851940782239
1856	0	104	9	0.0882710686239276	0.0701421566742312	2	2	22	0.4	4	2	0.152221702172938
1857	0.333333333333333	104	11	0.0286598162902649	0.114984088886359	2	3	23	2.69387755102041	5	1	0.140348482312837
1858	0.666666666666667	104	7	0.0302774759357485	0.0410005014258882	2	2	22	2.53333333333333	6	2	0.0700365856663607
1859	0	104	11	0	0	3	1	31	0	7	1	0
1860	0	104	11	0.0505390203166681	0	3	3	33	2.36734693877551	8	2	0.0505390203166681
1861	0.333333333333333	104	11	0	0.136851940782239	1	2	12	0.333333333333333	9	3	0.136851940782239
1862	0	104	8	0.0603324372749069	0.0505062391223669	2	3	23	0.653061224489796	10	4	0.107791511893432
1863	0	104	7	0.0186750617952696	0	3	2	32	2.53333333333333	11	1	0.0186750617952696
1864	0	104	11	0	0.136851940782239	1	3	13	2.61224489795918	12	1	0.136851940782239
1865	0	104	11	0	0.136851940782239	1	3	13	0.489795918367347	13	2	0.136851940782239
1866	0.259259259259259	104	10	0	0.117462590466484	1	1	11	0	14	3	0.117462590466484
1867	0	104	11	0	0.114984088886359	2	1	21	0	15	1	0.114984088886359
1868	0	104	11	0	0.136851940782239	1	1	11	0	16	2	0.136851940782239
1869	0	104	11	0.166942915669274	0	3	1	31	0	17	3	0.166942915669274
1870	0	104	4	0.0363503689820186	0	3	2	32	0.666666666666667	18	4	0.0363503689820186
1871	0.0555555555555556	104	7	0.282840451505051	0	3	3	33	0.469387755102041	19	1	0.282840451505051
1872	0	104	11	0	0.114984088886359	2	1	21	0	20	1	0.114984088886359
1873	0.266666666666667	105	11	0.223137302135338	0	3	2	32	0.6	3	1	0.223137302135338
1874	0	105	11	0.0569806155742449	0.114984088886359	2	3	23	0.489795918367347	4	2	0.165412840294616
1875	0	105	11	0	0.136851940782239	1	2	12	2.66666666666667	5	3	0.136851940782239
1876	0	105	11	0	0	3	2	32	2.66666666666667	6	4	0
1877	0	105	11	0.156471295261509	0.114984088886359	2	2	22	0.4	7	5	0.253463674825355
1878	0	105	11	0	0.136851940782239	1	3	13	2.57142857142857	8	6	0.136851940782239
1879	0	105	11	0.0286598162902649	0.114984088886359	2	1	21	0	9	7	0.140348482312837
1880	0	105	11	0	0.136851940782239	1	1	11	0	10	8	0.136851940782239
1881	0	105	11	0	0.136851940782239	1	2	12	0.2	11	9	0.136851940782239
1882	0	105	11	0.0548799002236179	0	3	3	33	0.653061224489796	12	10	0.0548799002236179
1883	0	105	11	0.0330047648131878	0	3	1	31	0	13	11	0.0330047648131878
1884	0	105	11	0.012157563121218	0.114984088886359	2	2	22	2.6	14	12	0.125743725689005
1885	0	105	11	0.024558258083006	0.114984088886359	2	1	21	0	15	13	0.136718538039055
1886	0	105	10	0	0.117462590466484	1	3	13	0.612244897959184	16	14	0.117462590466484
1887	0	105	11	0	0.136851940782239	1	1	11	0	17	1	0.136851940782239
1888	0	105	11	0	0	3	1	31	0	18	2	0
1889	0	105	7	0.00499985858164376	0.0410005014258882	2	3	23	2.55102040816327	19	3	0.045795363298626
1890	0	105	8	0.0677435002500629	0	3	3	33	2.44897959183673	20	1	0.0677435002500629
1891	0	106	11	0	0.136851940782239	1	2	12	2.4	3	3	0.136851940782239
1892	0.333333333333333	106	9	0	0.100555522297523	1	1	11	0	4	4	0.100555522297523
1893	0.366666666666667	106	11	0	0.136851940782239	1	1	11	0	5	1	0.136851940782239
1894	0.266666666666667	106	11	0.012157563121218	0.114984088886359	2	2	22	2.6	6	2	0.125743725689005
1895	0.583333333333333	106	9	0.0882710686239276	0.0701421566742312	2	2	22	0.4	7	3	0.152221702172938
1896	0	106	11	0	0.136851940782239	1	3	13	2.51020408163265	8	4	0.136851940782239
1897	0.5	106	5	0.0376124363730831	0	3	3	33	2.44897959183673	9	5	0.0376124363730831
1898	0.233333333333333	106	11	0.0505390203166681	0	3	1	31	0	10	6	0.0505390203166681
1899	0.5	106	5	0.0393359819988255	0	3	1	31	0	11	7	0.0393359819988255
1900	0.266666666666667	106	11	0	0.136851940782239	1	3	13	0.775510204081633	12	8	0.136851940782239
1901	0.888888888888889	106	4	0.0286598162902649	0	3	2	32	2.73333333333333	13	9	0.0286598162902649
1902	1	106	3	0.0286598162902649	0	3	2	32	0.666666666666667	14	10	0.0286598162902649
1903	0.366666666666667	106	11	0.00499985858164376	0.114984088886359	2	3	23	2.55102040816327	15	11	0.119409043284432
1904	0.185185185185185	106	10	0.321756602875296	0	3	3	33	0.612244897959184	16	12	0.321756602875296
1905	1	106	3	0	0.0110598337306955	2	3	23	0.26530612244898	17	1	0.0110598337306955
1906	0.666666666666667	106	5	0.0385704066098677	0.0211501941243778	2	1	21	0	18	2	0.0589048291469906
1907	0.366666666666667	106	11	0	0.114984088886359	2	1	21	0	19	3	0.114984088886359
1908	0.7	106	11	0	0.136851940782239	1	2	12	0.6	20	4	0.136851940782239
1909	0	107	7	0.00499985858164376	0.0410005014258882	2	1	21	0	3	1	0.045795363298626
1910	0	107	11	0	0	3	1	31	0	4	1	0
1911	0	107	11	0	0.136851940782239	1	2	12	2.66666666666667	5	2	0.136851940782239
1912	0	107	7	0	0.0488240583126861	1	1	11	0	6	3	0.0488240583126861
1913	0.166666666666667	107	3	0.0241787862085796	0.0110598337306955	2	2	22	2.53333333333333	7	1	0.0349712065839982
1914	0.375	107	9	0.0397794885537233	0.0701421566742312	2	1	21	0	8	1	0.107131426109398
1915	0	107	11	0	0.136851940782239	1	3	13	0.775510204081633	9	1	0.136851940782239
1916	0.259259259259259	107	10	0.0537328027362629	0.0855154038893956	2	2	22	0.6	10	2	0.134653224297558
1917	0	107	11	0	0.114984088886359	2	3	23	2.40816326530612	11	1	0.114984088886359
1918	0	107	11	0	0.136851940782239	1	2	12	0.2	12	2	0.136851940782239
1919	0	107	11	0.311504906884572	0	3	2	32	0.333333333333333	13	3	0.311504906884572
1920	0	107	8	0.0677435002500629	0	3	3	33	2.44897959183673	14	4	0.0677435002500629
1921	0	107	11	0	0.136851940782239	1	3	13	2.53061224489796	15	1	0.136851940782239
1922	0	107	11	0	0.136851940782239	1	1	11	0	16	2	0.136851940782239
1923	0	107	11	0.0301644761830075	0	3	2	32	2.53333333333333	17	3	0.0301644761830075
1924	0	107	11	0.0505390203166681	0	3	1	31	0	18	4	0.0505390203166681
1925	0	107	10	0.321756602875296	0	3	3	33	0.612244897959184	19	5	0.321756602875296
1926	0	107	11	0.024558258083006	0.114984088886359	2	3	23	0.469387755102041	20	1	0.136718538039055
1927	0	108	11	0	0.114984088886359	2	3	23	2.46938775510204	3	3	0.114984088886359
1928	0.4	108	11	0.00839146560461124	0.114984088886359	2	1	21	0	4	4	0.122410669464003
1929	0	108	11	0	0.136851940782239	1	2	12	0.8	5	5	0.136851940782239
1930	0	108	11	0	0.136851940782239	1	2	12	2.4	6	6	0.136851940782239
1931	0.37037037037037	108	10	0	0.117462590466484	1	3	13	0.612244897959184	7	7	0.117462590466484
1932	0.7	108	11	0.0447181167336238	0	3	2	32	2.66666666666667	8	1	0.0447181167336238
1933	0	108	11	0	0.136851940782239	1	1	11	0	9	2	0.136851940782239
1934	0.761904761904762	108	8	0.0129307728753048	0	3	1	31	0	10	3	0.0129307728753048
1935	0.2	108	11	0.0569806155742449	0.114984088886359	2	1	21	0	11	4	0.165412840294616
1936	0	108	11	0	0.114984088886359	2	2	22	2.46666666666667	12	5	0.114984088886359
1937	0.333333333333333	108	11	0	0	3	3	33	0.489795918367347	13	6	0
1938	0	108	2	0	0.00674996029072371	2	2	22	0.333333333333333	14	7	0.00674996029072372
1939	1	108	3	0.0134052274343651	0	3	1	31	0	15	1	0.0134052274343651
1940	0	108	11	0	0.136851940782239	1	3	13	2.59183673469388	16	2	0.136851940782239
1941	0.761904761904762	108	8	0.156012434169779	0	3	3	33	2.57142857142857	17	3	0.156012434169779
1942	0.611111111111111	108	7	0.0966475443500717	0	3	2	32	0.333333333333333	18	4	0.0966475443500717
1943	0.444444444444444	108	10	0.0974519073972954	0.0855154038893956	2	3	23	0.428571428571429	19	5	0.174633672065819
1944	0	108	11	0	0.136851940782239	1	1	11	0	20	1	0.136851940782239
1945	0	109	11	0.0548799002236179	0	3	1	31	0	3	1	0.0548799002236179
1946	1	109	3	0	0.0147067968698871	1	3	13	2.51020408163265	4	2	0.0147067968698871
1947	0	109	11	0	0.136851940782239	1	2	12	2.4	5	3	0.136851940782239
1948	0.2	109	11	0	0.136851940782239	1	3	13	0.428571428571429	6	4	0.136851940782239
1949	0.2	109	11	0	0.136851940782239	1	2	12	0.6	7	5	0.136851940782239
1950	0	109	11	0.00839146560461124	0.114984088886359	2	1	21	0	8	6	0.122410669464003
1951	0	109	11	0.217561978303904	0	3	3	33	0.408163265306122	9	7	0.217561978303904
1952	0.2	109	11	0	0.136851940782239	1	1	11	0	10	8	0.136851940782239
1953	0.133333333333333	109	11	0.151007696710003	0.114984088886359	2	1	21	0	11	9	0.248628303175335
1954	0	109	11	0.00409825570949107	0.114984088886359	2	2	22	2.33333333333333	12	10	0.118611110397071
1955	0.0666666666666667	109	11	0.223137302135338	0	3	2	32	0.6	13	11	0.223137302135338
1956	0.142857142857143	109	8	0.086233834165596	0.0505062391223669	2	2	22	0.6	14	12	0.132384726639157
1957	0	109	11	0	0	3	2	32	2.66666666666667	15	1	0
1958	0	109	11	0.0121674942871636	0	3	3	33	2.57142857142857	16	2	0.0121674942871636
1959	0	109	11	0	0.114984088886359	2	3	23	0.26530612244898	17	3	0.114984088886359
1960	0	109	11	0.0330047648131878	0	3	1	31	0	18	4	0.0330047648131878
1961	0	109	11	0	0.136851940782239	1	1	11	0	19	5	0.136851940782239
1962	0	109	11	0	0.114984088886359	2	3	23	2.63265306122449	20	6	0.114984088886359
1963	0.7	110	11	0	0.136851940782239	1	2	12	0.333333333333333	3	3	0.136851940782239
1964	0.5	110	11	0	0	3	3	33	2.59183673469388	4	4	0
1965	0.9	110	6	0	0	3	1	31	0	5	5	0
1966	0.633333333333333	110	8	0.086233834165596	0.0505062391223669	2	2	22	0.6	6	6	0.132384726639157
1967	0.966666666666667	110	4	0	0.0149347040444617	2	3	23	0.26530612244898	7	1	0.0149347040444617
1968	0.933333333333333	110	5	0	0.0211501941243778	2	2	22	2.46666666666667	8	2	0.0211501941243778
1969	0.933333333333333	110	5	0.0632635283610634	0	3	2	32	0.666666666666667	9	3	0.0632635283610634
1970	1	110	3	0.0777726890617092	0	3	3	33	0.469387755102041	10	4	0.0777726890617092
1971	0.5	110	11	0	0.136851940782239	1	3	13	2.61224489795918	11	5	0.136851940782239
1972	0.766666666666667	110	7	0.0286598162902649	0.0410005014258882	2	3	23	2.69387755102041	12	6	0.0684852508774784
1973	0.866666666666667	110	7	0	0.0488240583126861	1	1	11	0	13	7	0.0488240583126861
1974	0.476190476190476	110	11	0.0238235174253861	0	3	2	32	2.66666666666667	14	8	0.0238235174253861
1975	0.633333333333333	110	11	0	0.136851940782239	1	2	12	2.4	15	9	0.136851940782239
1976	0.666666666666667	110	11	0.00839146560461124	0.114984088886359	2	1	21	0	16	10	0.122410669464003
1977	0.533333333333333	110	11	0.0330047648131878	0	3	1	31	0	17	11	0.0330047648131878
1978	0.766666666666667	110	8	0.0532256035248772	0.0505062391223669	2	1	21	0	18	12	0.101043617588184
1979	0.633333333333333	110	11	0	0.136851940782239	1	1	11	0	19	13	0.136851940782239
